# Supplementary material for: Tissue resident memory T cells populate the human uveal tract
Source: Sci Rep. 2026 Apr 3;16:11330. doi: 10.1038/s41598-025-33444-2 (PMC13049005; doi:10.1038/s41598-025-33444-2)
Supplement: Supplementary file 1 — Supplementary Material 1 [file 41598_2025_33444_MOESM1_ESM.zip]

Archive with 16 entries (16 files):
- Supplementary Table 6 - Module geneset enrichment.xlsx
- __MACOSX/._Supplementary Table 6 - Module geneset enrichment.xlsx
- Supplementary_figure_1.png
- __MACOSX/._Supplementary_figure_1.png
- Supplementary_figure_2.png
- __MACOSX/._Supplementary_figure_2.png
- Supplementary_figure_3.png
- __MACOSX/._Supplementary_figure_3.png
- Supplementary_figure_4.png
- __MACOSX/._Supplementary_figure_4.png
- Supplementary_figure_5.png
- __MACOSX/._Supplementary_figure_5.png
- Supplementary_figure_legends.docx
- __MACOSX/._Supplementary_figure_legends.docx
- Supplementary_tables 1-5_7-9 -revision.xlsx
- __MACOSX/._Supplementary_tables 1-5_7-9 -revision.xlsx
