# Supplementary material for: Tissue resident memory T cells populate the human uveal tract
Source: Sci Rep. 2026 Apr 3;16:11330. doi: 10.1038/s41598-025-33444-2 (PMC13049005; doi:10.1038/s41598-025-33444-2)
Supplement: Supplementary file 1 — Supplementary Material 1 [file 41598_2025_33444_MOESM1_ESM.zip › Supplementary_tables 1-5_7-9 -revision.xlsx]

## Sheet: ST1. Flow cytometry-donors
Supplementary Table 1. Details of donors used in flow cytometry experiments
Tissue source	Experiments	Eye (L/R)	Sex	Age	Cause of death	Past medical history
NHS-BT	CD8:CD4 ratio (Fig 1A-B) Comparison of TRM markers (Fig 2E-F)	L	M	48	1A- Hypoxic Brain Injury 1B- Out of Hospital Cardiac Arrest 1C- Seizures Other- Alcohol Excess	Heart valve replacement Alcohol excess Delirium 5 years ago Meningitis 2017
NHS-BT	CD8:CD4 ratio (Fig 1A-B) Comparison of TRM markers (Fig 2E-F)	L	M	86	1A- Bronchopneumonia Other- Frailty of old age	Morphine for back pain Possibly prescribed a blood thinner Back crushed 1970's accident car and developed arthritis last few years. BCC (Rear). Aortic stenosis. Tricuspid regurgitation. AF. Heart failure. Delirium. Covid early summer 2020 Diphtheria as a toddler. Eye drops for infection via GP a few years ago
NHS-BT	CD8:CD4 ratio (Fig 1A-B) Comparison of TRM markers (Fig 2E-F)	L	M	64	1A- Bronchopneumonia 1B- Lung Cancer Other- COPD	COPD LEGS PAIN & NUMBNESS, CXR investigating this showed shadow on lungs and lung cancer. MI in 2002. Lung cancer diagnosed 6-7/52 ago, was considered treatable with radiotherapy and Chemo ( no surgery) but on biopsy last week the infection/empema was picked up and patient deteriorated with pneumonia & sepsis before any treatment was started. HERNIA REPAIR > 5YRS ago
NHS-BT	CD8:CD4 ratio (Fig 1A-B) Comparison of TRM markers (Fig 2E-F) FlowSOM clustering (Fig 2B-D; Supp Fig 1)	L	F	53	Spontaneous Subarachnoid Haemorrhage	Certraline – for anxiety and depression. Pre-diabetic. Osteoporosis to shoulder. Over 10 years ago she had a positive smear - had treatment for this. This was pre-cancer. Moles removed in the past but non confirmed as cancer. Prolapse bladder Had Botox treatment.
NHS-BT	CD8:CD4 ratio (Fig 1A-B) Comparison of TRM markers (Fig 2E-F) FlowSOM clustering (Fig 2B-D; Supp Fig 1)	L	M	67	1A- Multiorgan failure 1B- Fulminant clostridium difficle colitis	arthritis to left hip bowel screening in 2021 for bowel cancer admitted for elective ileostomy. bowel cancer june 2021, ileostomy and resection august 2021, no chemo, regular follow ups but no further recurrences. blood pressure-amlodipine. arthritis to left hip psoriasis, flare ups during stress but healed with sun exposure. appendicectomy during childhood sterilised around 33 years ago
NHS-BT	CD8:CD4 ratio (Fig 1A-B) Comparison of TRM markers (Fig 2E-F) FlowSOM clustering (Fig 2B-D; Supp Fig 1)	L	M	78	Metastatic cancer of sigmoid colon	Diagnosed with colorectal cancer with mets in lungs, pancreas, peritoneum-not for any active treatment made palliative. Laser treatment on right eye many years ago, unknown what for but it caused a central venus acclusion in right eye. Appendicectomy
NHS-BT	CD8:CD4 ratio (Fig 1A-B) Comparison of TRM markers (Fig 2E-F) FlowSOM clustering (Fig 2B-D; Supp Fig 1)	L	M	61	1A- Hypoxic brain injury - 9 days 1B- Cardiac arrest - 9 days Other- Alcohol excess	Heart failure- shortness of breath & swollen ankles related to this health issue

## Sheet: ST2. Aqueous_donors
Supplementary Table 2. Details of aqueous humour donors used in scRNA sequencing.
Local ID	Sample ID	HLA-B27	Infectious or Non-infectious	Type of uveitis*	First episode of uveitis in sampled eye?	Current ocular treatments in sampled eye	Other medication	Medical history	Sampled eye	Clincal cell score	Age	Sex	Ethnicity
OX07	S1	NEG	Infectious	Toxoplasmosis posterior uveitis	N		None	None reported	R	0.5+	40	F	African
OX09	S2	NEG	Non-infectious	Bilateral intermediate uveitis with cystoid macular oedema	N	Maxidex	None	None reported	L	2+	32	M	White
OX10	S3	POS	Non-infectious	Acute anterior uveitis	N	Predforte, Maxidex, Atropine	None	None reported	L	4+	23	M	White
OX12	S4	NEG	Non-infectious	Anterior uveitis	Y	Maxidex, g. dexamethasone 0.1% 2h, cyclopentolate.	Ibuprofen	None reported	R	3+	51	F	African
OX14	S5	NEG	Non-infectious	Anterior uveitis	Y	Maxidex, g. dexamethasone 0.1% 2 hourly, cyclo 1% TDS, cosopt.	Maxidex (non-sampled eye)	Unspecified kidney disease	R	3+	44	M	South asian
OX15	S6	NEG	Non-infectious	Acute anterior uveitis	N		Candesartan	Hypertension	L	2+	64	F	South east asian (Filipino)
OX16	S7	NEG	Non-infectious	HLA-B57+ acute anterior uveitis	Y		Levothyroxine Ramipril Alendronic acid Calcium D3	Systemic lupus erythematosus	R	1+	58	F	White
OX19	S8	NEG	Non-infectious	Anterior uveitis	N	g. dexamethasone 0.1% at time of sampling	Inhalers	Arthritis Asthma	L	2+	55	F	Afro-Caribbean
OX25	S9	NEG	Non-infectious	Acute anterior uveitis	N		citalopram	Eczema	L	1+	29	F	White
OX31	S10	POS	Non-infectious	Acute anterior uveitis	N		N/A	None reported	R	4+	53	F	White
OX32	S11	POS	Non-infectious	Acute anterior uveitis	N	Eylea	N/A	Ankylosing spondylitis	L	4+	31	M	White
* Acute anterior uveitis refers to a specific clinical presentation characterised by rapid onset, pain and typically affecting one eye at a time. It may be associated with HLA-B27 or not. Anterior uveitis alone refers to any presentation not accompanying the clinical characteristics of an acute presentation.

## Sheet: ST3. IF-donors
Supplementary Table 3. Details of donors used in immunofluorescence imaging experiments
ID	Other ID	Clinical diagnosis	Tissue diagnosis	Tissue source	Eye (L/R)	Sex	Age	Cause of death	Reason for enucleation	Past medical history
Donor 1 - non-uveitic	G1700223028391	NA		NHS-BT	L	M	88	Metastatic gastric adrenal carcinoma	NA - post-mortem donor	Diabetes AF PPM Very thin skin which son felt was a result of Warfarin. # Wrist - 1972. Pt. cataract surgery approx 30 yrs ago Bilateral pseudophakia and amblyopia. Couple of ops on prostate, including removal in 2018
Donor 2 - non-uveitic	H17_42922	NA	Posterior choroidal melanoma	University of Liverpool, Ocular Oncology Biobank	R	F	44	NA - enucleated eye	Posterior uveal melanoma
Donor 3 - non-uveitic	H17_37680	NA	Small posterior uveal melanoma	University of Liverpool, Ocular Oncology Biobank	L	F	78	NA - enucleated eye	Posterior uveal melanoma
Donor 4 - uveitic	H16_06660	Chronic uveitis	Reactive lymphoid hyperplasia	University of Liverpool, Ocular Oncology Biobank	L	M	56	NA - enucleated eye
Donor 5 - uveitic	H14_27636	Chronic uveitis	Granulomatosis with polyangiitis	University of Liverpool, Ocular Oncology Biobank	R	F	62	NA - enucleated eye

## Sheet: ST4. Trab-donors
Supplementary Table 4. Details of trabeculectomy donors used in bulk RNA sequencing
ID	Other_ID	Source	Uveitis	HLA_B27	Uveitis_diagnosis	Uveitis_type	Age	Sex	Ethnicity	Glaucoma/ ocular hypertension (OHT) diagnosis	Indication for this glaucoma surgery	Pressure management used in past month	Steroids within the last month	Immunosupression	Eye drops	Other diagnoses	Oral medications not already specified (past month)
UVEITIS_2	MEH011	Moorfields Eye Hospital	Y	Negative	Bilateral hypertensive acute anterior uveitis	Non-infectious	39	M	Turkish_White	Secondary OHT / glaucoma Steroid responder	uncontrolled high pressure	Prostaglandin analogues Selective alpha-agonist Topical carbonic anhydrase inhibitor Oral/IV carbonic anhydrase inhibitor Beta blocker	Steroid drops	adalimumab injection every 2 weeks	lotemax once a day	Ankylosing spondylitis	none
UVEITIS_3	MEH012	Moorfields Eye Hospital	Y	Not done	Herpetic keratouveitis	Infectious	64	F	White	Primary open angle glaucoma Secondary OHT / glaucoma Steroid responder	High pressure	Prostaglandin analogues Selective alpha-agonist Topical carbonic anhydrase inhibitor Oral/IV carbonic anhydrase inhibitor Beta blocker	Steroid drops	None	loteprednol three times a day pre-op	hyperlipidaemia	simvastatin, omeprazole
UVEITIS_4	MEH014	Moorfields Eye Hospital	Y	Negative	Birdshot chorioretinopathy	Non-infectious	56	F	White	Secondary OHT / glaucoma	High pressure	Prostaglandin analogues Selective alpha-agonist Topical carbonic anhydrase inhibitor Oral/IV carbonic anhydrase inhibitor Beta blocker	Steroid drops	Micophenolate 250mg BD, Tacrolimus 2mg BD		none	Hormone replacement therapy
UVEITIS_5	MEH015	Moorfields Eye Hospital	Y	Negative	Herpetic keratouveitis	Infectious	80	F	South_Asian	Secondary OHT / glaucoma	High IOP	Prostaglandin analogues Selective alpha-agonist Topical carbonic anhydrase inhibitor	Steroid drops	None oral. Topical Ciclosporin Ikervis OD in this eye	Hylo Forte, Hylo night	Diabetes, high blood pressure
CONTROL_1	MEH016	Moorfields Eye Hospital	N	Negative	Control	Control	65	F	White	Primary open angle glaucoma	High pressure, glaucoma progression	Prostaglandin analogues Topical carbonic anhydrase inhibitor Beta blocker	None
UVEITIS_6	MEH018	Moorfields Eye Hospital	Y	Negative	Birdshot chorioretinopathy	Non-infectious	69	F	White	Primary open angle glaucoma Secondary OHT / glaucoma	Increased pressure, progression of visual field	Prostaglandin analogues Topical carbonic anhydrase inhibitor	None	None		Previous stroke, myocardial infarction, coronary artery bypass graft, heart failure, atrial fibrillation, chronic kidney disease stage 3, hypertension, diabetes type II, high cholesterol, hiatus hernia, asthma, osteoarthritis, depression	atorvastatin, bisoprolol, citalopram, clopidogrel, edoxaban, fostair, spiriva, salbutamol, metformin, gabapentin, lansoprazole, ramipril, adcal D3, sitagliptin
CONTROL_2	OEH038	Oxford Eye Hospital	N	Positive	Control	Control	57	M	White	Primary open angle glaucoma	Advanced Glaucoma Raised IOP	Prostaglandin analogues Topical carbonic anhydrase inhibitor		Nil		Hypertension,	Allopurinal 300mg, Naproxen 250mg, Atorvastation 40mg, Candesartan cillextall
CONTROL_3	OEH039	Oxford Eye Hospital	N	Not done	Control	Control	38	F	White	Primary open angle glaucoma	Raised IOP	Prostaglandin analogues Topical carbonic anhydrase inhibitor Oral/IV carbonic anhydrase inhibitor	None	None	None	Diabetes, Angina, Arthritis	Nil
UVEITIS_1	OEH042	Oxford Eye Hospital	Y	Negative	Fuchs heterochromic cyclitis	Non-infectious	34	M	South_Asian	Secondary OHT / glaucoma	Suboptimal IOP	Prostaglandin analogues Topical carbonic anhydrase inhibitor	Steroid drops	Nil	Nil	TB	Ethambutol, Rifampicin + isoniazid, Pyridoxine, Pyrazinamide
CONTROL_4	OEH044	Oxford Eye Hospital	N	Not done	Control	Control	70	M	White	Closed/ narrow angle (no uveitis)	Suboptimal IOP	Prostaglandin analogues Topical carbonic anhydrase inhibitor Oral/IV carbonic anhydrase inhibitor Iopidine	Steroid drops	Nil	Nil	Depression	Citalopram
CONTROL_5	OEH046	Oxford Eye Hospital	N	Negative	Control	Control	58	M	White	Primary open angle glaucoma	Raised IOP	Prostaglandin analogues Topical carbonic anhydrase inhibitor Atropine	None	Nil		Hypertension	Lisinopril, Atorvastatin
CONTROL_6	OEH048	Oxford Eye Hospital	N	Not done	Control	Control	76	M	White	Primary open angle glaucoma	Uncontrolled IOP	Prostaglandin analogues Oral/IV carbonic anhydrase inhibitor Beta blocker	None	Ikervis 1mg/1ml 0.1%	Nil	Hypertension, Arthritis	Tamsulosin , Atorvastatin
CONTROL_7	OEH049	Oxford Eye Hospital	N	Not done	Control	Control	66	M	White	Primary open angle glaucoma	High IOP	Prostaglandin analogues Selective alpha-agonist Topical carbonic anhydrase inhibitor	Inhaler		Nil	Asthma	Atorvastatin, Citalopram

## Sheet: ST5. Module-gene membership
Supplementary Table 5. WGCNA module-gene membership
Module	ENSEMBL Gene ID	Gene name	Module membership	p.value
purple	ENSG00000127914	AKAP9	0.95266	5.02711e-07
purple	ENSG00000135541	AHI1	0.938828	2.0041e-06
purple	ENSG00000151914	DST	0.936702	2.40827e-06
purple	ENSG00000107890	ANKRD26	0.930416	4.00436e-06
purple	ENSG00000091656	ZFHX4	0.919809	8.55834e-06
purple	ENSG00000171634	BPTF	0.919534	8.71651e-06
purple	ENSG00000196912	ANKRD36B	0.915334	1.14358e-05
purple	ENSG00000122786	CALD1	0.910557	1.53214e-05
purple	ENSG00000135976	ANKRD36	0.910417	1.54494e-05
purple	ENSG00000038219	BOD1L1	0.908732	1.70596e-05
purple	ENSG00000174501	ANKRD36C	0.891071	4.35832e-05
purple	ENSG00000069493	CLEC2D	0.890606	4.45757e-05
purple	ENSG00000005810	MYCBP2	0.889182	4.77275e-05
purple	ENSG00000198604	BAZ1A	0.885005	5.80136e-05
purple	ENSG00000271425	NBPF10	0.877426	8.11759e-05
purple	ENSG00000155657	TTN	0.876666	8.38555e-05
purple	ENSG00000172403	SYNPO2	0.873885	9.42704e-05
purple	ENSG00000198695	MT-ND6	0.868613	0.000116846
purple	ENSG00000090905	TNRC6A	0.864231	0.000138726
purple	ENSG00000131711	MAP1B	0.854154	0.000201542
purple	ENSG00000273136	NBPF26	0.850792	0.000226912
purple	ENSG00000013297	CLDN11	0.847439	0.000254678
purple	ENSG00000164066	INTU	0.847251	0.00025631
purple	ENSG00000183495	EP400	0.819263	0.000610834
purple	ENSG00000104093	DMXL2	0.819256	0.00061095
purple	ENSG00000198888	MT-ND1	0.811189	0.000764075
purple	ENSG00000117523	PRRC2C	0.809183	0.000806459
purple	ENSG00000198727	MT-CYB	0.808605	0.000819019
purple	ENSG00000077264	PAK3	0.795072	0.0011598
purple	ENSG00000119900	OGFRL1	0.793862	0.00119496
purple	ENSG00000198763	MT-ND2	0.767772	0.00218008
purple	ENSG00000198947	DMD	0.767119	0.00221096
purple	ENSG00000198899	MT-ATP6	0.763926	0.00236707
purple	ENSG00000157827	FMNL2	0.761947	0.00246803
purple	ENSG00000121904	CSMD2	0.75268	0.00298629
purple	ENSG00000292354	SHOX	0.73968	0.00385121
purple	ENSG00000049130	KITLG	0.738399	0.00394588
purple	ENSG00000137962	ARHGAP29	0.73094	0.00453352
purple	ENSG00000172667	ZMAT3	0.728119	0.00477251
purple	ENSG00000113594	LIFR	0.722548	0.00527301
purple	ENSG00000172159	FRMD3	0.721241	0.00539602
purple	ENSG00000132688	NES	0.718297	0.00568122
purple	ENSG00000060718	COL11A1	0.709376	0.00661657
purple	ENSG00000243627	SMIM34	0.700927	0.0076071
purple	ENSG00000127329	PTPRB	0.698056	0.00796821
purple	ENSG00000151012	SLC7A11	0.689782	0.00908222
purple	ENSG00000077063	CTTNBP2	0.688828	0.00921783
purple	ENSG00000169826	CSGALNACT2	0.688797	0.00922226
purple	ENSG00000283930	PLD5P1	0.678805	0.0107384
purple	ENSG00000007350	TKTL1	0.6765	0.0111133
purple	ENSG00000121716	PILRB	0.668821	0.0124347
purple	ENSG00000164687	FABP5	0.667447	0.0126832
purple	ENSG00000170160	CCDC144A	0.660433	0.0140099
purple	ENSG00000198886	MT-ND4	0.654101	0.015295
purple	ENSG00000133392	MYH11	0.645219	0.0172442
purple	ENSG00000140807	NKD1	0.644016	0.0175218
purple	ENSG00000162614	NEXN	0.635732	0.0195252
purple	ENSG00000166833	NAV2	0.617117	0.0246449
purple	ENSG00000078401	EDN1	0.581959	0.0369255
purple	ENSG00000109738	GLRB	0.564886	0.0442715
purple	ENSG00000139055	ERP27	0.5418	0.0558053
purple	ENSG00000163576	EFHB	0.53724	0.0583142
purple	ENSG00000155761	SPAG17	0.532226	0.0611637
purple	ENSG00000180509	KCNE1	0.53057	0.0621263
purple	ENSG00000064393	HIPK2	0.526727	0.0644005
purple	ENSG00000139910	NOVA1	0.511401	0.0740563
purple	ENSG00000148948	LRRC4C	0.505008	0.0783673
purple	ENSG00000136546	SCN7A	0.495367	0.0851945
purple	ENSG00000132164	SLC6A11	0.489667	0.0894176
purple	ENSG00000117226	GBP3	0.485051	0.0929423
purple	ENSG00000065621	GSTO2	0.460528	0.113268
purple	ENSG00000159200	RCAN1	0.42853	0.144015
purple	ENSG00000071991	CDH19	0.426981	0.145628
purple	ENSG00000189350	TOGARAM2	0.388436	0.189641
purple	ENSG00000183807	FAM162B	0.328962	0.272428
purple	ENSG00000109906	ZBTB16	0.165021	0.590054
black	ENSG00000198851	CD3E	0.98203	2.5831e-09
black	ENSG00000271503	CCL5	0.977871	8.05327e-09
black	ENSG00000167286	CD3D	0.973897	1.98242e-08
black	ENSG00000116824	CD2	0.971985	2.91368e-08
black	ENSG00000172116	CD8B	0.968728	5.30131e-08
black	ENSG00000147168	IL2RG	0.963975	1.14384e-07
black	ENSG00000110934	BIN2	0.961521	1.6358e-07
black	ENSG00000008517	IL32	0.961056	1.74595e-07
black	ENSG00000160654	CD3G	0.960527	1.8784e-07
black	ENSG00000000938	FGR	0.958757	2.38285e-07
black	ENSG00000153563	CD8A	0.950576	6.34533e-07
black	ENSG00000182866	LCK	0.947959	8.38454e-07
black	ENSG00000077984	CST7	0.946988	9.26446e-07
black	ENSG00000186810	CXCR3	0.946551	9.68423e-07
black	ENSG00000172543	CTSW	0.94308	1.35961e-06
black	ENSG00000227507	LTB	0.938006	2.15327e-06
black	ENSG00000175463	TBC1D10C	0.932054	3.52391e-06
black	ENSG00000105374	NKG7	0.931446	3.69646e-06
black	ENSG00000145649	GZMA	0.92917	4.40414e-06
black	ENSG00000160883	HK3	0.929085	4.43267e-06
black	ENSG00000020633	RUNX3	0.926688	5.29692e-06
black	ENSG00000169442	CD52	0.926054	5.54708e-06
black	ENSG00000168421	RHOH	0.924183	6.341e-06
black	ENSG00000100385	IL2RB	0.921785	7.4902e-06
black	ENSG00000143184	XCL1	0.914312	1.21921e-05
black	ENSG00000180644	PRF1	0.91387	1.25309e-05
black	ENSG00000162739	SLAMF6	0.913774	1.26053e-05
black	ENSG00000137078	SIT1	0.908124	1.76737e-05
black	ENSG00000117090	SLAMF1	0.907395	1.84317e-05
black	ENSG00000089012	SIRPG	0.900336	2.72265e-05
black	ENSG00000156127	BATF	0.899295	2.87672e-05
black	ENSG00000154451	GBP5	0.898366	3.02024e-05
black	ENSG00000125910	S1PR4	0.897775	3.11444e-05
black	ENSG00000172215	CXCR6	0.89677	3.28003e-05
black	ENSG00000197471	SPN	0.896029	3.40665e-05
black	ENSG00000151651	ADAM8	0.894559	3.6694e-05
black	ENSG00000197540	GZMM	0.893279	3.91132e-05
black	ENSG00000141293	SKAP1	0.890253	4.53412e-05
black	ENSG00000100450	GZMH	0.888118	5.01957e-05
black	ENSG00000143185	XCL2	0.887241	5.23067e-05
black	ENSG00000073861	TBX21	0.88616	5.50079e-05
black	ENSG00000198821	CD247	0.883393	6.24283e-05
black	ENSG00000111796	KLRB1	0.882873	6.39106e-05
black	ENSG00000197629	MPEG1	0.881412	6.82189e-05
black	ENSG00000076662	ICAM3	0.879663	7.36843e-05
black	ENSG00000181036	FCRL6	0.875698	8.73715e-05
black	ENSG00000136286	MYO1G	0.874318	9.25821e-05
black	ENSG00000100055	CYTH4	0.870869	0.00010671
black	ENSG00000204475	NCR3	0.866826	0.000125406
black	ENSG00000117560	FASLG	0.864856	0.000135419
black	ENSG00000113088	GZMK	0.864174	0.00013903
black	ENSG00000187474	FPR3	0.859144	0.000168101
black	ENSG00000122224	LY9	0.858932	0.000169425
black	ENSG00000137496	IL18BP	0.853981	0.000202787
black	ENSG00000146070	PLA2G7	0.849617	0.000236353
black	ENSG00000110448	CD5	0.849063	0.000240912
black	ENSG00000170442	KRT86	0.845807	0.000269142
black	ENSG00000085265	FCN1	0.845203	0.00027465
black	ENSG00000082074	FYB1	0.844132	0.000284649
black	ENSG00000143851	PTPN7	0.842075	0.000304658
black	ENSG00000266094	RASSF5	0.834807	0.000384495
black	ENSG00000109943	CRTAM	0.829569	0.000451672
black	ENSG00000161405	IKZF3	0.822385	0.000558561
black	ENSG00000168961	LGALS9	0.821521	0.000572662
black	ENSG00000113263	ITK	0.820932	0.000582434
black	ENSG00000292333	P2RY8	0.817902	0.000634803
black	ENSG00000121807	CCR2	0.815431	0.000680198
black	ENSG00000115523	GNLY	0.804265	0.000918285
black	ENSG00000013725	CD6	0.802279	0.000966763
black	ENSG00000150594	ADRA2A	0.797038	0.00110438
black	ENSG00000007264	MATK	0.78984	0.00131795
black	ENSG00000158481	CD1C	0.781352	0.00161
black	ENSG00000166501	PRKCB	0.771999	0.00198805
black	ENSG00000175063	UBE2C	0.765628	0.00228283
black	ENSG00000160185	UBASH3A	0.75933	0.00260666
black	ENSG00000184347	SLIT3	0.756502	0.00276319
black	ENSG00000137077	CCL21	0.750539	0.00311718
black	ENSG00000159387	IRX6	0.743107	0.00360651
black	ENSG00000185215	TNFAIP2	0.742447	0.00365265
black	ENSG00000185499	MUC1	0.737664	0.00400106
black	ENSG00000089685	BIRC5	0.734849	0.00421771
black	ENSG00000175567	UCP2	0.72763	0.0048149
black	ENSG00000168685	IL7R	0.698359	0.00792946
black	ENSG00000169507	SLC38A11	0.695829	0.00825712
black	ENSG00000166278	C2	0.695577	0.00829042
black	ENSG00000150630	VEGFC	0.689542	0.00911612
black	ENSG00000165171	METTL27	0.680017	0.010545
black	ENSG00000204291	COL15A1	0.678339	0.0108134
black	ENSG00000174175	SELP	0.672323	0.0118183
black	ENSG00000106066	CPVL	0.671788	0.0119109
black	ENSG00000171522	PTGER4	0.657601	0.0145742
black	ENSG00000139178	C1RL	0.628843	0.0213173
black	ENSG00000010671	BTK	0.619168	0.0240367
black	ENSG00000167680	SEMA6B	0.613639	0.0257016
black	ENSG00000106536	POU6F2	0.609894	0.0268766
black	ENSG00000167900	TK1	0.609564	0.026982
black	ENSG00000167772	ANGPTL4	0.576815	0.039038
black	ENSG00000197561	ELANE	0.574036	0.0402147
black	ENSG00000237541	HLA-DQA2	0.571603	0.0412663
black	ENSG00000263528	IKBKE	0.548205	0.0524131
black	ENSG00000050555	LAMC3	0.467217	0.107452
black	ENSG00000059804	SLC2A3	0.421717	0.151201
black	ENSG00000169418	NPR1	0.416054	0.15735
black	ENSG00000160223	ICOSLG	0.41488	0.158645
brown	ENSG00000135678	CPM	0.954829	3.9003e-07
brown	ENSG00000237515	SHISA9	0.950356	6.49969e-07
brown	ENSG00000163220	S100A9	0.941541	1.56975e-06
brown	ENSG00000011422	PLAUR	0.939994	1.80684e-06
brown	ENSG00000004468	CD38	0.933577	3.12008e-06
brown	ENSG00000196684	HSH2D	0.927506	4.98791e-06
brown	ENSG00000026751	SLAMF7	0.9258	5.64984e-06
brown	ENSG00000121966	CXCR4	0.924144	6.35847e-06
brown	ENSG00000204103	MAFB	0.918931	9.07094e-06
brown	ENSG00000015413	DPEP1	0.918788	9.15691e-06
brown	ENSG00000142089	IFITM3	0.91634	1.07298e-05
brown	ENSG00000123610	TNFAIP6	0.914635	1.19483e-05
brown	ENSG00000100453	GZMB	0.91305	1.31797e-05
brown	ENSG00000143546	S100A8	0.911428	1.45435e-05
brown	ENSG00000205364	MT1M	0.908973	1.68215e-05
brown	ENSG00000121933	TMIGD3	0.907469	1.83537e-05
brown	ENSG00000100342	APOL1	0.905683	2.03172e-05
brown	ENSG00000177575	CD163	0.898957	2.92837e-05
brown	ENSG00000204642	HLA-F	0.896297	3.36043e-05
brown	ENSG00000234745	HLA-B	0.886512	5.41165e-05
brown	ENSG00000119535	CSF3R	0.882984	6.35909e-05
brown	ENSG00000155307	SAMSN1	0.878265	7.82984e-05
brown	ENSG00000244682	FCGR2C	0.877262	8.1748e-05
brown	ENSG00000166710	B2M	0.876241	8.5385e-05
brown	ENSG00000125148	MT2A	0.875737	8.72255e-05
brown	ENSG00000180353	HCLS1	0.875688	8.74063e-05
brown	ENSG00000177989	ODF3B	0.871113	0.000105656
brown	ENSG00000088827	SIGLEC1	0.870681	0.000107527
brown	ENSG00000168404	MLKL	0.869025	0.000114939
brown	ENSG00000079257	LXN	0.868872	0.000115641
brown	ENSG00000072694	FCGR2B	0.866326	0.000127889
brown	ENSG00000204264	PSMB8	0.865274	0.000133245
brown	ENSG00000240065	PSMB9	0.862002	0.000151045
brown	ENSG00000185201	IFITM2	0.861635	0.000153155
brown	ENSG00000012779	ALOX5	0.861171	0.000155858
brown	ENSG00000124731	TREM1	0.860366	0.000160632
brown	ENSG00000104894	CD37	0.856596	0.00018457
brown	ENSG00000124491	F13A1	0.855404	0.000192706
brown	ENSG00000171951	SCG2	0.853443	0.000206706
brown	ENSG00000198624	CCDC69	0.852586	0.000213072
brown	ENSG00000139193	CD27	0.850898	0.000226075
brown	ENSG00000163131	CTSS	0.849905	0.000234011
brown	ENSG00000169715	MT1E	0.847904	0.000250676
brown	ENSG00000204525	HLA-C	0.847191	0.000256832
brown	ENSG00000133321	PLAAT4	0.846317	0.00026455
brown	ENSG00000118849	RARRES1	0.841723	0.0003082
brown	ENSG00000177272	KCNA3	0.841278	0.000312709
brown	ENSG00000224420	ADM5	0.84096	0.000315964
brown	ENSG00000066336	SPI1	0.834561	0.000387451
brown	ENSG00000166741	NNMT	0.833729	0.000397628
brown	ENSG00000159167	STC1	0.832737	0.000410011
brown	ENSG00000064886	CHI3L2	0.83258	0.000412012
brown	ENSG00000149131	SERPING1	0.829301	0.000455343
brown	ENSG00000140285	FGF7	0.828721	0.000463362
brown	ENSG00000205362	MT1A	0.828661	0.000464201
brown	ENSG00000166250	CLMP	0.82705	0.000487118
brown	ENSG00000186891	TNFRSF18	0.825065	0.000516578
brown	ENSG00000291237	SOD2	0.819771	0.000602082
brown	ENSG00000130755	GMFG	0.819301	0.000610179
brown	ENSG00000110079	MS4A4A	0.817773	0.000637109
brown	ENSG00000204592	HLA-E	0.817479	0.000642398
brown	ENSG00000241106	HLA-DOB	0.816027	0.000669011
brown	ENSG00000198417	MT1F	0.809423	0.000801292
brown	ENSG00000163803	PLB1	0.808284	0.000826063
brown	ENSG00000203747	FCGR3A	0.805434	0.000890661
brown	ENSG00000129538	RNASE1	0.805331	0.000893077
brown	ENSG00000155659	VSIG4	0.804324	0.000916881
brown	ENSG00000146072	TNFRSF21	0.802998	0.000948979
brown	ENSG00000254709	IGLL5	0.801006	0.000998857
brown	ENSG00000254415	SIGLEC14	0.799965	0.00102575
brown	ENSG00000164047	CAMP	0.797674	0.0010869
brown	ENSG00000205358	MT1H	0.796671	0.00111456
brown	ENSG00000162595	DIRAS3	0.795676	0.00114252
brown	ENSG00000124256	ZBP1	0.795072	0.00115979
brown	ENSG00000145423	SFRP2	0.795037	0.00116079
brown	ENSG00000163191	S100A11	0.794852	0.00116611
brown	ENSG00000277836		0.794095	0.00118813
brown	ENSG00000158714	SLAMF8	0.79207	0.00124858
brown	ENSG00000110777	POU2AF1	0.79095	0.00128305
brown	ENSG00000174640	SLCO2A1	0.787448	0.00139564
brown	ENSG00000073737	DHRS9	0.786136	0.00143978
brown	ENSG00000117215	PLA2G2D	0.784685	0.00148983
brown	ENSG00000108798	ABI3	0.784453	0.00149799
brown	ENSG00000128274	A4GALT	0.78422	0.00150618
brown	ENSG00000141753	IGFBP4	0.779658	0.00167391
brown	ENSG00000115590	IL1R2	0.777385	0.00176277
brown	ENSG00000116748	AMPD1	0.777215	0.00176954
brown	ENSG00000105352	CEACAM4	0.774939	0.00186243
brown	ENSG00000105369	CD79A	0.773554	0.0019208
brown	ENSG00000163993	S100P	0.772862	0.00195049
brown	ENSG00000127954	STEAP4	0.770641	0.00204824
brown	ENSG00000175356	SCUBE2	0.770169	0.00206948
brown	ENSG00000213088	ACKR1	0.768783	0.00213287
brown	ENSG00000165507	DEPP1	0.764189	0.00235392
brown	ENSG00000138792	ENPEP	0.764002	0.00236326
brown	ENSG00000102524	TNFSF13B	0.761952	0.00246777
brown	ENSG00000204472	AIF1	0.761804	0.00247546
brown	ENSG00000170476	MZB1	0.760162	0.00256196
brown	ENSG00000165124	SVEP1	0.758882	0.00263098
brown	ENSG00000143297	FCRL5	0.755852	0.00280023
brown	ENSG00000138755	CXCL9	0.755839	0.00280096
brown	ENSG00000018280	SLC11A1	0.755311	0.00283131
brown	ENSG00000065325	GLP2R	0.755014	0.00284844
brown	ENSG00000175426	PCSK1	0.753947	0.00291085
brown	ENSG00000275063		0.753204	0.00295491
brown	ENSG00000135838	NPL	0.753074	0.00296263
brown	ENSG00000109072	VTN	0.748951	0.0032171
brown	ENSG00000170293	CMTM8	0.74776	0.00329367
brown	ENSG00000156486	KCNS2	0.743487	0.00358013
brown	ENSG00000166927	MS4A7	0.73985	0.00383878
brown	ENSG00000155792	DEPTOR	0.737772	0.00399286
brown	ENSG00000204257	HLA-DMA	0.737395	0.00402132
brown	ENSG00000008394	MGST1	0.736	0.00412802
brown	ENSG00000276345		0.733265	0.00434361
brown	ENSG00000099958	DERL3	0.733263	0.00434376
brown	ENSG00000110848	CD69	0.732524	0.0044034
brown	ENSG00000168081	PNOC	0.732396	0.00441383
brown	ENSG00000112562	SMOC2	0.732193	0.00443042
brown	ENSG00000131203	IDO1	0.730515	0.00456898
brown	ENSG00000132185	FCRLA	0.729577	0.00464786
brown	ENSG00000168394	TAP1	0.729189	0.00468079
brown	ENSG00000120658	ENOX1	0.724444	0.00509835
brown	ENSG00000048462	TNFRSF17	0.724026	0.00513642
brown	ENSG00000145850	TIMD4	0.723326	0.00520076
brown	ENSG00000134028	ADAMDEC1	0.721841	0.00533924
brown	ENSG00000283654	CIROP	0.721289	0.0053914
brown	ENSG00000168487	BMP1	0.720997	0.00541923
brown	ENSG00000127528	KLF2	0.720414	0.00547497
brown	ENSG00000163485	ADORA1	0.718818	0.00562992
brown	ENSG00000178860	MSC	0.716646	0.00584614
brown	ENSG00000119630	PGF	0.71631	0.00588021
brown	ENSG00000057657	PRDM1	0.714991	0.00601517
brown	ENSG00000108342	CSF3	0.70849	0.00671558
brown	ENSG00000104043	ATP8B4	0.702846	0.00737284
brown	ENSG00000113083	LOX	0.702167	0.00745503
brown	ENSG00000128218	VPREB3	0.700132	0.00770575
brown	ENSG00000126353	CCR7	0.697591	0.00802786
brown	ENSG00000153789	CIBAR2	0.692467	0.00870844
brown	ENSG00000143110	C1orf162	0.689099	0.00917924
brown	ENSG00000065054	NHERF2	0.686879	0.00949986
brown	ENSG00000156113	KCNMA1	0.685527	0.00969929
brown	ENSG00000133048	CHI3L1	0.684982	0.00978062
brown	ENSG00000232629	HLA-DQB2	0.684511	0.00985129
brown	ENSG00000111801	BTN3A3	0.682424	0.010169
brown	ENSG00000189058	APOD	0.674723	0.0114092
brown	ENSG00000169248	CXCL11	0.67184	0.0119019
brown	ENSG00000107738	VSIR	0.665859	0.0129748
brown	ENSG00000188269	OR7A5	0.66516	0.0131049
brown	ENSG00000132465	JCHAIN	0.664615	0.0132068
brown	ENSG00000173432	SAA1	0.657905	0.0145128
brown	ENSG00000106537	TSPAN13	0.656891	0.0147183
brown	ENSG00000206503	HLA-A	0.646809	0.0168824
brown	ENSG00000102096	PIM2	0.644939	0.0173086
brown	ENSG00000163739	CXCL1	0.633754	0.0200279
brown	ENSG00000196196	HRCT1	0.632049	0.0204689
brown	ENSG00000164920	OSR2	0.629288	0.0211981
brown	ENSG00000241186	TDGF1	0.626958	0.0218283
brown	ENSG00000169245	CXCL10	0.626583	0.0219311
brown	ENSG00000169385	RNASE2	0.62615	0.0220501
brown	ENSG00000087245	MMP2	0.625718	0.0221694
brown	ENSG00000115461	IGFBP5	0.62164	0.0233189
brown	ENSG00000188257	PLA2G2A	0.617715	0.0244665
brown	ENSG00000124253	PCK1	0.611918	0.0262367
brown	ENSG00000102554	KLF5	0.590313	0.0336739
brown	ENSG00000164949	GEM	0.583159	0.0364451
brown	ENSG00000277856		0.583126	0.0364582
brown	ENSG00000083782	EPYC	0.582651	0.0366479
brown	ENSG00000106236	NPTX2	0.5805	0.0375161
brown	ENSG00000167244	IGF2	0.578922	0.0381622
brown	ENSG00000105366	SIGLEC8	0.573448	0.0404672
brown	ENSG00000156738	MS4A1	0.571205	0.0414402
brown	ENSG00000272398	CD24	0.569323	0.0422692
brown	ENSG00000127530	OR7C1	0.564964	0.0442357
brown	ENSG00000154262	ABCA6	0.564191	0.0445915
brown	ENSG00000170627	GTSF1	0.552574	0.0501849
brown	ENSG00000136573	BLK	0.551383	0.0507853
brown	ENSG00000141934	PLPP2	0.514421	0.0720781
brown	ENSG00000118523	CCN2	0.507323	0.0767867
brown	ENSG00000185650	ZFP36L1	0.503471	0.079429
brown	ENSG00000135046	ANXA1	0.491436	0.0880922
brown	ENSG00000188488	SERPINA5	0.488994	0.0899258
brown	ENSG00000159674	SPON2	0.468972	0.10596
brown	ENSG00000196616	ADH1B	0.450732	0.122162
brown	ENSG00000154529	CNTNAP3B	0.447619	0.125084
brown	ENSG00000150656	CNDP1	0.440239	0.132193
brown	ENSG00000076924	XAB2	0.418826	0.154321
brown	ENSG00000129167	TPH1	0.287405	0.341027
brown	ENSG00000198400	NTRK1	0.26799	0.376025
midnightblue	ENSG00000145569	OTULINL	0.944488	1.18785e-06
midnightblue	ENSG00000179593	ALOX15B	0.941051	1.64192e-06
midnightblue	ENSG00000157150	TIMP4	0.92874	4.54932e-06
midnightblue	ENSG00000288825	H2AC18	0.895799	3.4468e-05
midnightblue	ENSG00000125968	ID1	0.893441	3.87989e-05
midnightblue	ENSG00000108551	RASD1	0.890749	4.42691e-05
midnightblue	ENSG00000288859	H2AC19	0.879997	7.26149e-05
midnightblue	ENSG00000124107	SLPI	0.878903	7.61634e-05
midnightblue	ENSG00000178538	CA8	0.877248	8.17961e-05
midnightblue	ENSG00000111432	FZD10	0.871599	0.000103583
midnightblue	ENSG00000182853	VMO1	0.866109	0.000128981
midnightblue	ENSG00000099860	GADD45B	0.864656	0.000136472
midnightblue	ENSG00000162494	LRRC38	0.860829	0.000157868
midnightblue	ENSG00000096060	FKBP5	0.859644	0.000165013
midnightblue	ENSG00000138207	RBP4	0.840107	0.000324843
midnightblue	ENSG00000092295	TGM1	0.827348	0.00048282
midnightblue	ENSG00000168490	PHYHIP	0.824686	0.00052236
midnightblue	ENSG00000221869	CEBPD	0.816241	0.000665046
midnightblue	ENSG00000271447	MMP28	0.816223	0.000665376
midnightblue	ENSG00000101255	TRIB3	0.800887	0.0010019
midnightblue	ENSG00000147256	ARHGAP36	0.800433	0.00101358
midnightblue	ENSG00000172183	ISG20	0.800074	0.00102291
midnightblue	ENSG00000141744	PNMT	0.799566	0.00103619
midnightblue	ENSG00000164089	ETNPPL	0.79294	0.00122231
midnightblue	ENSG00000198682	PAPSS2	0.791443	0.00126779
midnightblue	ENSG00000034971	MYOC	0.773795	0.00191055
midnightblue	ENSG00000185736	ADARB2	0.773571	0.00192007
midnightblue	ENSG00000102760	RGCC	0.740495	0.00379184
midnightblue	ENSG00000142973	CYP4B1	0.740025	0.003826
midnightblue	ENSG00000169429	CXCL8	0.735433	0.00417205
midnightblue	ENSG00000156885	COX6A2	0.735068	0.00420057
midnightblue	ENSG00000171819	ANGPTL7	0.729886	0.00462172
midnightblue	ENSG00000136826	KLF4	0.709159	0.00664075
midnightblue	ENSG00000147872	PLIN2	0.70857	0.0067066
midnightblue	ENSG00000167779	IGFBP6	0.704525	0.00717238
midnightblue	ENSG00000206418	RAB12	0.704493	0.0071761
midnightblue	ENSG00000154856	APCDD1	0.70244	0.00742193
midnightblue	ENSG00000178623	GPR35	0.672048	0.0118658
midnightblue	ENSG00000277075	H2AC8	0.66482	0.0131684
midnightblue	ENSG00000174944	P2RY14	0.650224	0.0161244
midnightblue	ENSG00000198648	STK39	0.649714	0.016236
midnightblue	ENSG00000115457	IGFBP2	0.539263	0.0571913
midnightblue	ENSG00000141338	ABCA8	0.457752	0.115742
red	ENSG00000107821	KAZALD1	0.947237	9.0321e-07
red	ENSG00000146197	SCUBE3	0.937275	2.29338e-06
red	ENSG00000112232	KHDRBS2	0.924507	6.19724e-06
red	ENSG00000182132	KCNIP1	0.92199	7.38546e-06
red	ENSG00000106034	CPED1	0.92071	8.05699e-06
red	ENSG00000153823	PID1	0.915628	1.12256e-05
red	ENSG00000123243	ITIH5	0.91191	1.41269e-05
red	ENSG00000105894	PTN	0.907884	1.79204e-05
red	ENSG00000169282	KCNAB1	0.902438	2.43154e-05
red	ENSG00000141668	CBLN2	0.89609	3.39609e-05
red	ENSG00000205221	VIT	0.894851	3.61602e-05
red	ENSG00000147655	RSPO2	0.89008	4.57205e-05
red	ENSG00000147257	GPC3	0.889752	4.64447e-05
red	ENSG00000145248	SLC10A4	0.88668	5.36941e-05
red	ENSG00000104415	CCN4	0.877763	8.001e-05
red	ENSG00000077274	CAPN6	0.876972	8.27664e-05
red	ENSG00000123901	GPR83	0.875304	8.88352e-05
red	ENSG00000187955	COL14A1	0.874076	9.35232e-05
red	ENSG00000116711	PLA2G4A	0.86629	0.000128068
red	ENSG00000115194	SLC30A3	0.863864	0.000140699
red	ENSG00000151632	AKR1C2	0.863007	0.000145388
red	ENSG00000118137	APOA1	0.857225	0.000180392
red	ENSG00000105976	MET	0.857052	0.000181537
red	ENSG00000138376	BARD1	0.855714	0.000190565
red	ENSG00000089041	P2RX7	0.84982	0.000234701
red	ENSG00000113657	DPYSL3	0.848701	0.000243929
red	ENSG00000019549	SNAI2	0.848281	0.000247467
red	ENSG00000124749	COL21A1	0.84677	0.000260527
red	ENSG00000180875	GREM2	0.843026	0.000295276
red	ENSG00000255690	TRIL	0.842565	0.000299792
red	ENSG00000132561	MATN2	0.835914	0.00037137
red	ENSG00000197565	COL4A6	0.834162	0.0003923
red	ENSG00000105696	TMEM59L	0.832614	0.000411578
red	ENSG00000185942	NKAIN3	0.831148	0.000430507
red	ENSG00000107562	CXCL12	0.830029	0.000445426
red	ENSG00000197594	ENPP1	0.829603	0.000451205
red	ENSG00000163815	CLEC3B	0.826614	0.000493467
red	ENSG00000164692	COL1A2	0.825749	0.000506278
red	ENSG00000148180	GSN	0.823382	0.000542642
red	ENSG00000115414	FN1	0.822432	0.000557813
red	ENSG00000082497	SERTAD4	0.821004	0.00058123
red	ENSG00000185070	FLRT2	0.820527	0.000589236
red	ENSG00000185565	LSAMP	0.817756	0.000637404
red	ENSG00000187720	THSD4	0.816003	0.000669468
red	ENSG00000108823	SGCA	0.810975	0.000768502
red	ENSG00000128606	LRRC17	0.810923	0.000769585
red	ENSG00000148488	ST8SIA6	0.808635	0.000818365
red	ENSG00000104368	PLAT	0.807957	0.000833289
red	ENSG00000146151	HMGCLL1	0.807358	0.000846627
red	ENSG00000025423	HSD17B6	0.806048	0.00087643
red	ENSG00000164099	PRSS12	0.801084	0.000996875
red	ENSG00000179915	NRXN1	0.800709	0.00100647
red	ENSG00000288611	NPBWR1	0.796054	0.00113184
red	ENSG00000082196	C1QTNF3	0.782085	0.00158296
red	ENSG00000018625	ATP1A2	0.782075	0.00158331
red	ENSG00000139329	LUM	0.780444	0.00164401
red	ENSG00000165434	PGM2L1	0.780142	0.00165543
red	ENSG00000124205	EDN3	0.779872	0.00166571
red	ENSG00000169860	P2RY1	0.777564	0.00175562
red	ENSG00000166292	TMEM100	0.776436	0.00180093
red	ENSG00000168546	GFRA2	0.77485	0.00186615
red	ENSG00000112902	SEMA5A	0.774792	0.00186859
red	ENSG00000123689	G0S2	0.77477	0.0018695
red	ENSG00000169744	LDB2	0.774559	0.00187833
red	ENSG00000197992	CLEC9A	0.771352	0.00201653
red	ENSG00000150471	ADGRL3	0.769793	0.00208651
red	ENSG00000187134	AKR1C1	0.768545	0.00214393
red	ENSG00000177791	MYOZ1	0.768406	0.00215038
red	ENSG00000173376	NDNF	0.767465	0.00219457
red	ENSG00000125675	GRIA3	0.766255	0.00225241
red	ENSG00000169439	SDC2	0.762585	0.00243513
red	ENSG00000164761	TNFRSF11B	0.762368	0.00244628
red	ENSG00000166869	CHP2	0.760473	0.00254539
red	ENSG00000138615	CILP	0.758431	0.00265568
red	ENSG00000170891	CYTL1	0.758011	0.0026788
red	ENSG00000117595	IRF6	0.757236	0.0027219
red	ENSG00000171517	LPAR3	0.756148	0.00278332
red	ENSG00000054803	CBLN4	0.755516	0.00281945
red	ENSG00000011028	MRC2	0.753056	0.00296375
red	ENSG00000164116	GUCY1A1	0.749164	0.00320355
red	ENSG00000152785	BMP3	0.744933	0.00348112
red	ENSG00000149090	PAMR1	0.743659	0.00356822
red	ENSG00000156076	WIF1	0.743626	0.00357051
red	ENSG00000166428	PLD4	0.74298	0.00361535
red	ENSG00000146013	GFRA3	0.742905	0.00362058
red	ENSG00000111186	WNT5B	0.735465	0.00416957
red	ENSG00000074410	CA12	0.735201	0.00419016
red	ENSG00000123496	IL13RA2	0.733443	0.00432931
red	ENSG00000135378	PRRG4	0.731324	0.00450177
red	ENSG00000172348	RCAN2	0.731215	0.00451073
red	ENSG00000140450	ARRDC4	0.72938	0.00466456
red	ENSG00000167311	ART5	0.729192	0.00468051
red	ENSG00000183160	TMEM119	0.728519	0.00473811
red	ENSG00000008196	TFAP2B	0.720768	0.00544104
red	ENSG00000040731	CDH10	0.720566	0.00546042
red	ENSG00000170775	GPR37	0.712085	0.0063209
red	ENSG00000168036	CTNNB1	0.711548	0.00637873
red	ENSG00000157103	SLC6A1	0.711279	0.00640782
red	ENSG00000145692	BHMT	0.711241	0.00641195
red	ENSG00000164904	ALDH7A1	0.70963	0.00658841
red	ENSG00000175161	CADM2	0.706267	0.00696882
red	ENSG00000196542	SPTSSB	0.706136	0.00698393
red	ENSG00000006016	CRLF1	0.705957	0.00700467
red	ENSG00000017427	IGF1	0.703004	0.0073538
red	ENSG00000197465	GYPE	0.702566	0.00740657
red	ENSG00000164035	EMCN	0.699116	0.00783332
red	ENSG00000046653	GPM6B	0.696605	0.00815561
red	ENSG00000123360	PDE1B	0.693457	0.00857366
red	ENSG00000158292	GPR153	0.691729	0.00880994
red	ENSG00000055732	MCOLN3	0.690186	0.0090252
red	ENSG00000185774	KCNIP4	0.687706	0.00937949
red	ENSG00000143248	RGS5	0.686882	0.00949939
red	ENSG00000133800	LYVE1	0.68272	0.0101235
red	ENSG00000106333	PCOLCE	0.681478	0.0103156
red	ENSG00000178562	CD28	0.68087	0.0104106
red	ENSG00000104722	NEFM	0.680474	0.0104729
red	ENSG00000183346	CABCOCO1	0.676836	0.0110582
red	ENSG00000133739	LRRCC1	0.671418	0.0119753
red	ENSG00000156299	TIAM1	0.670361	0.0121607
red	ENSG00000169213	RAB3B	0.668843	0.0124308
red	ENSG00000153993	SEMA3D	0.6646	0.0132098
red	ENSG00000151655	ITIH2	0.663206	0.0134735
red	ENSG00000112175	BMP5	0.66205	0.0136951
red	ENSG00000109861	CTSC	0.659984	0.0140982
red	ENSG00000124159	MATN4	0.658612	0.0143709
red	ENSG00000173546	CSPG4	0.656429	0.0148127
red	ENSG00000119147	ECRG4	0.64342	0.0176606
red	ENSG00000188133	TMEM215	0.636891	0.0192351
red	ENSG00000160161	CILP2	0.636024	0.0194521
red	ENSG00000187553	CYP26C1	0.631448	0.020626
red	ENSG00000095596	CYP26A1	0.630569	0.0208574
red	ENSG00000120332	TNN	0.628615	0.0213787
red	ENSG00000132692	BCAN	0.625017	0.0223638
red	ENSG00000137857	DUOX1	0.62238	0.023107
red	ENSG00000244734	HBB	0.620278	0.0237124
red	ENSG00000185664	PMEL	0.616154	0.024934
red	ENSG00000250067	YJEFN3	0.610917	0.0265518
red	ENSG00000211448	DIO2	0.606607	0.02794
red	ENSG00000158473	CD1D	0.602656	0.029259
red	ENSG00000170525	PFKFB3	0.598409	0.030727
red	ENSG00000174807	CD248	0.591729	0.0331441
red	ENSG00000198542	ITGBL1	0.590397	0.0336422
red	ENSG00000154864	PIEZO2	0.589462	0.033995
red	ENSG00000148680	HTR7	0.586247	0.0352292
red	ENSG00000272674	PCDHB16	0.584573	0.0358844
red	ENSG00000188536	HBA2	0.582736	0.0366138
red	ENSG00000163145	C1QTNF7	0.582169	0.0368411
red	ENSG00000165349	SLC7A3	0.578998	0.0381311
red	ENSG00000185924	RTN4RL1	0.578552	0.0383152
red	ENSG00000128052	KDR	0.576343	0.0392359
red	ENSG00000107485	GATA3	0.567298	0.043175
red	ENSG00000112782	CLIC5	0.565609	0.0439406
red	ENSG00000099960	SLC7A4	0.564263	0.0445583
red	ENSG00000148082	SHC3	0.560424	0.0463532
red	ENSG00000140937	CDH11	0.559935	0.0465855
red	ENSG00000116774	OLFML3	0.55541	0.0487756
red	ENSG00000092621	PHGDH	0.554709	0.0491211
red	ENSG00000183780	SLC35F3	0.554647	0.0491517
red	ENSG00000142192	APP	0.554636	0.0491573
red	ENSG00000175183	CSRP2	0.551856	0.0505463
red	ENSG00000168229	PTGDR	0.547447	0.0528066
red	ENSG00000162881	OXER1	0.547417	0.0528221
red	ENSG00000145284	SCD5	0.546558	0.0532707
red	ENSG00000268009	SSX4	0.546306	0.0534029
red	ENSG00000171189	GRIK1	0.545697	0.0537233
red	ENSG00000148848	ADAM12	0.545498	0.0538283
red	ENSG00000206172	HBA1	0.541086	0.056193
red	ENSG00000155011	DKK2	0.535826	0.0591077
red	ENSG00000169783	LINGO1	0.534884	0.0596413
red	ENSG00000183971	NPW	0.527878	0.0637132
red	ENSG00000160145	KALRN	0.525454	0.065167
red	ENSG00000144119	C1QL2	0.524821	0.0655501
red	ENSG00000143369	ECM1	0.521059	0.0678615
red	ENSG00000110092	CCND1	0.51943	0.0688798
red	ENSG00000078098	FAP	0.519313	0.0689534
red	ENSG00000150361	KLHL1	0.514746	0.0718675
red	ENSG00000269791	SSX4B	0.514412	0.0720845
red	ENSG00000126752	SSX1	0.503421	0.0794642
red	ENSG00000109743	BST1	0.498522	0.0829164
red	ENSG00000143127	ITGA10	0.492354	0.0874094
red	ENSG00000002822	MAD1L1	0.487058	0.0913981
red	ENSG00000260230	FRRS1L	0.483764	0.0939418
red	ENSG00000081277	PKP1	0.480143	0.0967927
red	ENSG00000162896	PIGR	0.479539	0.0972739
red	ENSG00000175899	A2M	0.464896	0.109446
red	ENSG00000276410	H2BC3	0.464227	0.110026
red	ENSG00000185052	SLC24A3	0.463292	0.11084
red	ENSG00000163833	FBXO40	0.460002	0.113734
red	ENSG00000189060	H1-0	0.458714	0.114881
red	ENSG00000180176	TH	0.454001	0.119143
red	ENSG00000196743	GM2A	0.448861	0.123912
red	ENSG00000100448	CTSG	0.444375	0.128176
red	ENSG00000075043	KCNQ2	0.440035	0.132393
red	ENSG00000122733	PHF24	0.430104	0.142386
red	ENSG00000135519	KCNH3	0.424381	0.148364
red	ENSG00000114268	PFKFB4	0.42288	0.149958
red	ENSG00000198074	AKR1B10	0.419399	0.153699
red	ENSG00000161544	CYGB	0.417065	0.156241
red	ENSG00000077616	NAALAD2	0.414762	0.158775
red	ENSG00000122420	PTGFR	0.398664	0.177233
red	ENSG00000006071	ABCC8	0.395636	0.180851
red	ENSG00000109832	DDX25	0.39373	0.183152
red	ENSG00000196549	MME	0.391627	0.185713
red	ENSG00000005884	ITGA3	0.385794	0.192933
red	ENSG00000175874	CREG2	0.370952	0.212089
red	ENSG00000144339	TMEFF2	0.369439	0.214106
red	ENSG00000127074	RGS13	0.368568	0.215272
red	ENSG00000158555	GDPD5	0.367924	0.216137
red	ENSG00000227471	AKR1B15	0.358714	0.228737
red	ENSG00000232810	TNF	0.351048	0.239558
red	ENSG00000154025	SLC5A10	0.346538	0.246067
red	ENSG00000163377	TAFA4	0.343923	0.249888
red	ENSG00000017483	SLC38A5	0.343061	0.251154
red	ENSG00000196353	CPNE4	0.342029	0.252677
red	ENSG00000136574	GATA4	0.331112	0.269118
red	ENSG00000118004	COLEC11	0.32335	0.281179
red	ENSG00000175084	DES	0.308907	0.304442
red	ENSG00000163751	CPA3	0.297678	0.323259
red	ENSG00000263961	RHEX	0.287292	0.341225
red	ENSG00000183134	PTGDR2	0.276883	0.359765
red	ENSG00000079332	SAR1A	0.267902	0.376187
red	ENSG00000172236	TPSAB1	0.267351	0.377207
red	ENSG00000092009	CMA1	0.262829	0.385635
red	ENSG00000131771	PPP1R1B	0.25516	0.40015
red	ENSG00000197253	TPSB2	0.237385	0.434847
red	ENSG00000095917	TPSD1	0.17085	0.576797
red	ENSG00000149534	MS4A2	0.156241	0.610247
red	ENSG00000140287	HDC	0.112585	0.714219
cyan	ENSG00000154620	TMSB4Y	0.944421	1.19571e-06
cyan	ENSG00000129824	RPS4Y1	0.916647	1.05209e-05
cyan	ENSG00000198692	EIF1AY	0.914145	1.23186e-05
cyan	ENSG00000170345	FOS	0.912144	1.39279e-05
cyan	ENSG00000067048	DDX3Y	0.91186	1.41693e-05
cyan	ENSG00000183878	UTY	0.90726	1.85748e-05
cyan	ENSG00000067646	ZFY	0.879953	7.27548e-05
cyan	ENSG00000114374	USP9Y	0.874454	9.2061e-05
cyan	ENSG00000012817	KDM5D	0.862806	0.000146506
cyan	ENSG00000177606	JUN	0.860836	0.000157827
cyan	ENSG00000171223	JUNB	0.855999	0.000188612
cyan	ENSG00000165246	NLGN4Y	0.850249	0.000231235
cyan	ENSG00000160888	IER2	0.847849	0.000251146
cyan	ENSG00000120129	DUSP1	0.840464	0.0003211
cyan	ENSG00000277632	CCL3	0.834946	0.00038282
cyan	ENSG00000125740	FOSB	0.830223	0.000442803
cyan	ENSG00000120738	EGR1	0.819346	0.000609397
cyan	ENSG00000159388	BTG2	0.795927	0.00113543
cyan	ENSG00000128016	ZFP36	0.792749	0.00122805
cyan	ENSG00000118785	SPP1	0.778662	0.0017124
cyan	ENSG00000007933	FMO3	0.769702	0.00209069
cyan	ENSG00000140090	SLC24A4	0.765059	0.00231071
cyan	ENSG00000164442	CITED2	0.732004	0.00444581
cyan	ENSG00000090104	RGS1	0.725454	0.00500719
cyan	ENSG00000073756	PTGS2	0.721589	0.00536304
cyan	ENSG00000164120	HPGD	0.721576	0.00536428
cyan	ENSG00000258484	SPESP1	0.720444	0.0054721
cyan	ENSG00000081041	CXCL2	0.718525	0.00565876
cyan	ENSG00000115474	KCNJ13	0.716634	0.00584734
cyan	ENSG00000105679	GAPDHS	0.694668	0.008411
cyan	ENSG00000136244	IL6	0.693094	0.00862288
cyan	ENSG00000162631	NTNG1	0.689592	0.00910905
cyan	ENSG00000134202	GSTM3	0.68675	0.00951871
cyan	ENSG00000143333	RGS16	0.684721	0.00981966
cyan	ENSG00000101347	SAMHD1	0.669135	0.0123784
cyan	ENSG00000289721	PYDC5	0.667965	0.0125889
cyan	ENSG00000080007	DDX43	0.666445	0.0128666
cyan	ENSG00000162267	ITIH3	0.66432	0.0132623
cyan	ENSG00000186204	CYP4F12	0.659486	0.0141967
cyan	ENSG00000122877	EGR2	0.597017	0.0312197
cyan	ENSG00000243955	GSTA1	0.566393	0.0435839
cyan	ENSG00000123358	NR4A1	0.543629	0.0548214
cyan	ENSG00000184557	SOCS3	0.539539	0.0570395
cyan	ENSG00000148926	ADM	0.471827	0.103563
cyan	ENSG00000204632	HLA-G	0.464115	0.110124
cyan	ENSG00000187210	GCNT1	0.455093	0.118146
cyan	ENSG00000185559	DLK1	0.44201	0.130463
cyan	ENSG00000144837	PLA1A	0.416123	0.157274
cyan	ENSG00000077009	NMRK2	0.342349	0.252205
cyan	ENSG00000163630	SYNPR	0.323094	0.281583
cyan	ENSG00000213214	ARHGEF35	0.272359	0.367988
cyan	ENSG00000172137	CALB2	0.219836	0.470499
magenta	ENSG00000185864	NPIPB4	0.982858	1.99588e-09
magenta	ENSG00000169203	NPIPB12	0.980716	3.79917e-09
magenta	ENSG00000169246	NPIPB3	0.9744	1.78285e-08
magenta	ENSG00000266714	MYO15B	0.974174	1.87022e-08
magenta	ENSG00000254206	NPIPB11	0.973038	2.36469e-08
magenta	ENSG00000198064	NPIPB13	0.968275	5.73319e-08
magenta	ENSG00000243716	NPIPB5	0.96226	1.47245e-07
magenta	ENSG00000175265	GOLGA8A	0.961454	1.6514e-07
magenta	ENSG00000197599	CCDC154	0.960022	2.01253e-07
magenta	ENSG00000100201	DDX17	0.953929	4.33976e-07
magenta	ENSG00000108773	KAT2A	0.953334	4.65184e-07
magenta	ENSG00000117616	RSRP1	0.953068	4.79702e-07
magenta	ENSG00000138834	MAPK8IP3	0.940954	1.65654e-06
magenta	ENSG00000270629	NBPF14	0.922887	6.94265e-06
magenta	ENSG00000108848	LUC7L3	0.920066	8.41308e-06
magenta	ENSG00000214402	LCNL1	0.919424	8.78034e-06
magenta	ENSG00000109920	FNBP4	0.915608	1.12402e-05
magenta	ENSG00000196739	COL27A1	0.915235	1.15073e-05
magenta	ENSG00000114270	COL7A1	0.913682	1.26771e-05
magenta	ENSG00000183793	NPIPA5	0.908015	1.7785e-05
magenta	ENSG00000232593	KANTR	0.905921	2.00465e-05
magenta	ENSG00000215252	GOLGA8B	0.905601	2.04104e-05
magenta	ENSG00000183426	NPIPA1	0.902924	2.36792e-05
magenta	ENSG00000132680	KHDC4	0.899503	2.84539e-05
magenta	ENSG00000101104	PABPC1L	0.897629	3.13815e-05
magenta	ENSG00000243156	MICAL3	0.8939	3.79248e-05
magenta	ENSG00000162572	SCNN1D	0.889272	4.75218e-05
magenta	ENSG00000140398	NEIL1	0.88851	4.92751e-05
magenta	ENSG00000132424	PNISR	0.882977	6.36106e-05
magenta	ENSG00000228049	POLR2J2	0.880753	7.02385e-05
magenta	ENSG00000214967	NPIPA7	0.875609	8.76994e-05
magenta	ENSG00000139631	CSAD	0.872244	0.000100886
magenta	ENSG00000114857	NKTR	0.87033	0.000109065
magenta	ENSG00000183889	NPIPA9	0.869962	0.000110697
magenta	ENSG00000167371	PRRT2	0.866612	0.000126465
magenta	ENSG00000221978	CCNL2	0.860597	0.000159249
magenta	ENSG00000204172	AGAP9	0.853077	0.000209407
magenta	ENSG00000270647	TAF15	0.850572	0.000228655
magenta	ENSG00000075826	SEC31B	0.846602	0.000262015
magenta	ENSG00000109046	WSB1	0.843811	0.000287703
magenta	ENSG00000196074	SYCP2	0.840205	0.000323804
magenta	ENSG00000159433	STARD9	0.84003	0.000325645
magenta	ENSG00000130518	IQCN	0.839732	0.000328796
magenta	ENSG00000240038	AMY2B	0.837097	0.000357731
magenta	ENSG00000099331	MYO9B	0.835345	0.000378064
magenta	ENSG00000136531	SCN2A	0.833529	0.000400092
magenta	ENSG00000214193	SH3D21	0.830161	0.000443641
magenta	ENSG00000162601	MYSM1	0.830069	0.000444877
magenta	ENSG00000213918	DNASE1	0.827428	0.000481669
magenta	ENSG00000185189	NRBP2	0.814918	0.000689925
magenta	ENSG00000103064	SLC7A6	0.809154	0.000807088
magenta	ENSG00000166432	ZMAT1	0.806523	0.000865532
magenta	ENSG00000185946	RNPC3	0.799147	0.00104725
magenta	ENSG00000160072	ATAD3B	0.787449	0.0013956
magenta	ENSG00000100503	NIN	0.784309	0.00150303
magenta	ENSG00000117091	CD48	0.764064	0.00236018
magenta	ENSG00000175727	MLXIP	0.761173	0.00250845
magenta	ENSG00000080854	IGSF9B	0.746575	0.00337126
magenta	ENSG00000198203	SULT1C2	0.743862	0.00355425
magenta	ENSG00000166436	TRIM66	0.73027	0.00458944
magenta	ENSG00000100650	SRSF5	0.727901	0.00479139
magenta	ENSG00000132199	ENOSF1	0.723693	0.00516698
magenta	ENSG00000171163	ZNF692	0.722842	0.00524557
magenta	ENSG00000013441	CLK1	0.712383	0.00628908
magenta	ENSG00000152910	CNTNAP4	0.710564	0.00648571
magenta	ENSG00000133063	CHIT1	0.703641	0.0072773
magenta	ENSG00000000971	CFH	0.690534	0.00897639
magenta	ENSG00000102878	HSF4	0.678922	0.0107196
magenta	ENSG00000120251	GRIA2	0.671321	0.0119921
magenta	ENSG00000166473	PKD1L2	0.64806	0.0166017
magenta	ENSG00000138316	ADAMTS14	0.631525	0.0206058
magenta	ENSG00000124440	HIF3A	0.621542	0.0233472
magenta	ENSG00000107099	DOCK8	0.596217	0.0315054
magenta	ENSG00000118322	ATP10B	0.578618	0.0382879
magenta	ENSG00000144596	GRIP2	0.506515	0.0773359
magenta	ENSG00000089356	FXYD3	0.498785	0.0827289
magenta	ENSG00000137265	IRF4	0.487697	0.0909108
magenta	ENSG00000186281	GPAT2	0.482224	0.0951475
greenyellow	ENSG00000136160	EDNRB	0.97959	5.17895e-09
greenyellow	ENSG00000140379	BCL2A1	0.936838	2.38064e-06
greenyellow	ENSG00000087842	PIR	0.92535	5.83562e-06
greenyellow	ENSG00000186603	HPDL	0.919907	8.50245e-06
greenyellow	ENSG00000106809	OGN	0.911512	1.447e-05
greenyellow	ENSG00000108381	ASPA	0.909716	1.61039e-05
greenyellow	ENSG00000196932	TMEM26	0.896261	3.36669e-05
greenyellow	ENSG00000106976	DNM1	0.893747	3.82133e-05
greenyellow	ENSG00000174156	GSTA3	0.889641	4.66921e-05
greenyellow	ENSG00000154080	CHST9	0.887657	5.12974e-05
greenyellow	ENSG00000133110	POSTN	0.875397	8.84866e-05
greenyellow	ENSG00000169302	STK32A	0.868216	0.000118704
greenyellow	ENSG00000152270	PDE3B	0.867857	0.00012041
greenyellow	ENSG00000135903	PAX3	0.864023	0.00013984
greenyellow	ENSG00000064225	ST3GAL6	0.857458	0.000178863
greenyellow	ENSG00000039068	CDH1	0.855347	0.000193105
greenyellow	ENSG00000070731	ST6GALNAC2	0.849978	0.000233418
greenyellow	ENSG00000127083	OMD	0.84472	0.000279122
greenyellow	ENSG00000135919	SERPINE2	0.840238	0.000323467
greenyellow	ENSG00000114547	ROPN1B	0.833932	0.000395122
greenyellow	ENSG00000121690	DEPDC7	0.83388	0.000395756
greenyellow	ENSG00000115828	QPCT	0.831835	0.000421554
greenyellow	ENSG00000156787	TBC1D31	0.825458	0.00051064
greenyellow	ENSG00000123892	RAB38	0.817733	0.000637825
greenyellow	ENSG00000026508	CD44	0.817356	0.000644617
greenyellow	ENSG00000106823	ECM2	0.816938	0.000652215
greenyellow	ENSG00000125931	CITED1	0.805775	0.000882731
greenyellow	ENSG00000135324	MRAP2	0.792628	0.0012317
greenyellow	ENSG00000163536	SERPINI1	0.791032	0.00128049
greenyellow	ENSG00000187773	DIPK1C	0.788824	0.00135052
greenyellow	ENSG00000165474	GJB2	0.784897	0.00148243
greenyellow	ENSG00000119913	TECTB	0.784552	0.0014945
greenyellow	ENSG00000151468	CCDC3	0.773175	0.00193702
greenyellow	ENSG00000113578	FGF1	0.772721	0.00195659
greenyellow	ENSG00000065371	ROPN1	0.770716	0.00204487
greenyellow	ENSG00000136854	STXBP1	0.767341	0.00220042
greenyellow	ENSG00000121742	GJB6	0.753359	0.00294563
greenyellow	ENSG00000156219	ART3	0.740128	0.00381846
greenyellow	ENSG00000165868	HSPA12A	0.737112	0.00404279
greenyellow	ENSG00000138135	CH25H	0.734385	0.00425431
greenyellow	ENSG00000151025	GPR158	0.731223	0.00451007
greenyellow	ENSG00000139679	LPAR6	0.705901	0.00701123
greenyellow	ENSG00000172201	ID4	0.697797	0.00800139
greenyellow	ENSG00000100558	PLEK2	0.692981	0.00863827
greenyellow	ENSG00000100504	PYGL	0.68581	0.00965724
greenyellow	ENSG00000136010	ALDH1L2	0.680998	0.0103906
greenyellow	ENSG00000136960	ENPP2	0.675432	0.0112905
greenyellow	ENSG00000188467	SLC24A5	0.675353	0.0113036
greenyellow	ENSG00000124343	XG	0.67512	0.0113427
greenyellow	ENSG00000213512	GBP7	0.668583	0.0124774
greenyellow	ENSG00000176771	NCKAP5	0.660986	0.0139016
greenyellow	ENSG00000143603	KCNN3	0.64843	0.0165194
greenyellow	ENSG00000168824	NSG1	0.645962	0.0170744
greenyellow	ENSG00000108700	CCL8	0.641952	0.0180059
greenyellow	ENSG00000144485	HES6	0.641493	0.018115
greenyellow	ENSG00000146250	PRSS35	0.634185	0.0199176
greenyellow	ENSG00000163273	NPPC	0.619729	0.0238726
greenyellow	ENSG00000077498	TYR	0.611181	0.0264684
greenyellow	ENSG00000185527	PDE6G	0.607039	0.0277985
greenyellow	ENSG00000153234	NR4A2	0.58145	0.0371309
greenyellow	ENSG00000170542	SERPINB9	0.573608	0.0403985
greenyellow	ENSG00000126878	AIF1L	0.551675	0.0506376
greenyellow	ENSG00000177807	KCNJ10	0.543737	0.0547635
greenyellow	ENSG00000134716	CYP2J2	0.543488	0.0548966
greenyellow	ENSG00000091513	TF	0.54216	0.055611
greenyellow	ENSG00000095713	CRTAC1	0.493269	0.0867328
greenyellow	ENSG00000022556	NLRP2	0.488976	0.0899392
greenyellow	ENSG00000188487	INSC	0.461418	0.112482
greenyellow	ENSG00000107165	TYRP1	0.455724	0.117573
greenyellow	ENSG00000104892	KLC3	0.414058	0.159555
greenyellow	ENSG00000197769	MAP1LC3C	0.403094	0.172024
greenyellow	ENSG00000111671	SPSB2	0.394882	0.181759
blue	ENSG00000167613	LAIR1	0.979231	5.69648e-09
blue	ENSG00000165168	CYBB	0.977197	9.48672e-09
blue	ENSG00000112799	LY86	0.969795	4.38897e-08
blue	ENSG00000205220	PSMB10	0.96615	8.15613e-08
blue	ENSG00000081237	PTPRC	0.962758	1.37006e-07
blue	ENSG00000011600	TYROBP	0.962528	1.41649e-07
blue	ENSG00000110077	MS4A6A	0.962447	1.43332e-07
blue	ENSG00000165457	FOLR2	0.961155	1.72192e-07
blue	ENSG00000162511	LAPTM5	0.959922	2.03998e-07
blue	ENSG00000242574	HLA-DMB	0.959843	2.06192e-07
blue	ENSG00000085514	PILRA	0.957397	2.84085e-07
blue	ENSG00000184060	ADAP2	0.9571	2.94972e-07
blue	ENSG00000101336	HCK	0.951438	5.76945e-07
blue	ENSG00000102879	CORO1A	0.951354	5.82351e-07
blue	ENSG00000196126	HLA-DRB1	0.951297	5.86095e-07
blue	ENSG00000160255	ITGB2	0.950796	6.19437e-07
blue	ENSG00000060982	BCAT1	0.949573	7.07276e-07
blue	ENSG00000043462	LCP2	0.943329	1.3279e-06
blue	ENSG00000204287	HLA-DRA	0.943204	1.34376e-06
blue	ENSG00000136250	AOAH	0.942132	1.48615e-06
blue	ENSG00000223865	HLA-DPB1	0.941444	1.58392e-06
blue	ENSG00000204136	GGTA1	0.940026	1.80168e-06
blue	ENSG00000059377	TBXAS1	0.937432	2.26273e-06
blue	ENSG00000104972	LILRB1	0.935597	2.64305e-06
blue	ENSG00000122122	SASH3	0.933745	3.078e-06
blue	ENSG00000186517	ARHGAP30	0.9332	3.21639e-06
blue	ENSG00000123329	ARHGAP9	0.929602	4.26219e-06
blue	ENSG00000136167	LCP1	0.929579	4.26958e-06
blue	ENSG00000158869	FCER1G	0.929191	4.39705e-06
blue	ENSG00000110876	SELPLG	0.925555	5.75032e-06
blue	ENSG00000184574	LPAR5	0.921324	7.72901e-06
blue	ENSG00000204482	LST1	0.919292	8.85704e-06
blue	ENSG00000128340	RAC2	0.918904	9.08683e-06
blue	ENSG00000135077	HAVCR2	0.916978	1.03005e-05
blue	ENSG00000197249	SERPINA1	0.916856	1.03814e-05
blue	ENSG00000165025	SYK	0.916281	1.07698e-05
blue	ENSG00000140968	IRF8	0.915725	1.11575e-05
blue	ENSG00000169896	ITGAM	0.914217	1.22643e-05
blue	ENSG00000159189	C1QC	0.913794	1.25901e-05
blue	ENSG00000173369	C1QB	0.909388	1.64175e-05
blue	ENSG00000138964	PARVG	0.909311	1.64923e-05
blue	ENSG00000104951	IL4I1	0.90789	1.79138e-05
blue	ENSG00000019582	CD74	0.90616	1.97771e-05
blue	ENSG00000171659	GPR34	0.905758	2.02307e-05
blue	ENSG00000160593	JAML	0.904905	2.12231e-05
blue	ENSG00000175489	LRRC25	0.904623	2.15603e-05
blue	ENSG00000143119	CD53	0.904393	2.18368e-05
blue	ENSG00000231389	HLA-DPA1	0.903211	2.33093e-05
blue	ENSG00000173372	C1QA	0.903066	2.34955e-05
blue	ENSG00000143226	FCGR2A	0.903052	2.3513e-05
blue	ENSG00000169403	PTAFR	0.900665	2.6753e-05
blue	ENSG00000182578	CSF1R	0.899058	2.91285e-05
blue	ENSG00000127951	FGL2	0.896606	3.30773e-05
blue	ENSG00000147443	DOK2	0.896553	3.31675e-05
blue	ENSG00000115956	PLEK	0.896301	3.3597e-05
blue	ENSG00000141968	VAV1	0.895192	3.55438e-05
blue	ENSG00000105697	HAMP	0.89431	3.71554e-05
blue	ENSG00000110324	IL10RA	0.887586	5.14693e-05
blue	ENSG00000111679	PTPN6	0.885495	5.67223e-05
blue	ENSG00000173918	C1QTNF1	0.885215	5.7459e-05
blue	ENSG00000100365	NCF4	0.883672	6.16461e-05
blue	ENSG00000163823	CCR1	0.881673	6.74335e-05
blue	ENSG00000114013	CD86	0.881267	6.86597e-05
blue	ENSG00000163563	MNDA	0.880897	6.97924e-05
blue	ENSG00000028137	TNFRSF1B	0.879208	7.51602e-05
blue	ENSG00000176083	ZNF683	0.876349	8.49924e-05
blue	ENSG00000077420	APBB1IP	0.874294	9.26782e-05
blue	ENSG00000131042	LILRB2	0.87407	9.3545e-05
blue	ENSG00000171860	C3AR1	0.873493	9.58191e-05
blue	ENSG00000186818	LILRB4	0.873317	9.65191e-05
blue	ENSG00000123338	NCKAP1L	0.873283	9.66561e-05
blue	ENSG00000105246	EBI3	0.871474	0.000104117
blue	ENSG00000135363	LMO2	0.869443	0.00011303
blue	ENSG00000142347	MYO1F	0.867398	0.000122614
blue	ENSG00000129450	SIGLEC9	0.867058	0.000124269
blue	ENSG00000095970	TREM2	0.866314	0.00012795
blue	ENSG00000185811	IKZF1	0.865286	0.000133181
blue	ENSG00000260314	MRC1	0.864708	0.000136197
blue	ENSG00000137491	SLCO2B1	0.856879	0.00018268
blue	ENSG00000150337	FCGR1A	0.85494	0.00019595
blue	ENSG00000196735	HLA-DQA1	0.854013	0.00020256
blue	ENSG00000169413	RNASE6	0.851354	0.0002225
blue	ENSG00000172349	IL16	0.850021	0.00023307
blue	ENSG00000170571	EMB	0.845465	0.000272247
blue	ENSG00000204252	HLA-DOA	0.845461	0.000272282
blue	ENSG00000180448	ARHGAP45	0.844427	0.000281864
blue	ENSG00000122862	SRGN	0.843206	0.000293523
blue	ENSG00000170458	CD14	0.839709	0.00032905
blue	ENSG00000099194	SCD	0.838862	0.000338144
blue	ENSG00000140749	IGSF6	0.837833	0.000349455
blue	ENSG00000168461	RAB31	0.827402	0.000482033
blue	ENSG00000105851	PIK3CG	0.822816	0.000551645
blue	ENSG00000130775	THEMIS2	0.814716	0.000693789
blue	ENSG00000132965	ALOX5AP	0.812407	0.000739204
blue	ENSG00000105963	ADAP1	0.811125	0.000765399
blue	ENSG00000179344	HLA-DQB1	0.809868	0.000791779
blue	ENSG00000127084	FGD3	0.808433	0.000822793
blue	ENSG00000086730	LAT2	0.807774	0.000837349
blue	ENSG00000167851	CD300A	0.801126	0.000995809
blue	ENSG00000167208	SNX20	0.797098	0.00110272
blue	ENSG00000137752	CASP1	0.794536	0.00117526
blue	ENSG00000145416	MARCHF1	0.787747	0.00138576
blue	ENSG00000158517	NCF1	0.779151	0.00169342
blue	ENSG00000125730	C3	0.775788	0.00182736
blue	ENSG00000187688	TRPV2	0.768326	0.00215412
blue	ENSG00000243449	C4orf48	0.76814	0.00216278
blue	ENSG00000141506	PIK3R5	0.767681	0.00218434
blue	ENSG00000163106	HPGDS	0.763106	0.00240853
blue	ENSG00000204397	CARD16	0.76143	0.00249496
blue	ENSG00000146192	FGD2	0.760856	0.00252513
blue	ENSG00000110852	CLEC2B	0.752961	0.00296943
blue	ENSG00000173452	TMEM196	0.744686	0.0034979
blue	ENSG00000176907	TCIM	0.743433	0.00358388
blue	ENSG00000079215	SLC1A3	0.740384	0.00379994
blue	ENSG00000038945	MSR1	0.738075	0.00397014
blue	ENSG00000179144	GIMAP7	0.730686	0.00455467
blue	ENSG00000198502	HLA-DRB5	0.730602	0.00456169
blue	ENSG00000168329	CX3CR1	0.728588	0.00473213
blue	ENSG00000205542	TMSB4X	0.728214	0.00476433
blue	ENSG00000162692	VCAM1	0.72683	0.00488493
blue	ENSG00000140105	WARS1	0.724829	0.00506343
blue	ENSG00000111348	ARHGDIB	0.724421	0.00510039
blue	ENSG00000167077	MEI1	0.723503	0.00518446
blue	ENSG00000186998	EMID1	0.719638	0.00554993
blue	ENSG00000088882	CPXM1	0.718468	0.00566431
blue	ENSG00000171051	FPR1	0.718124	0.00569838
blue	ENSG00000101825	MXRA5	0.715919	0.00591992
blue	ENSG00000162745	OLFML2B	0.715327	0.00598055
blue	ENSG00000172724	CCL19	0.709321	0.00662274
blue	ENSG00000120156	TEK	0.70778	0.00679562
blue	ENSG00000155465	SLC7A7	0.697615	0.00802483
blue	ENSG00000178695	KCTD12	0.696632	0.00815211
blue	ENSG00000134824	FADS2	0.689128	0.00917506
blue	ENSG00000174946	GPR171	0.686208	0.00959851
blue	ENSG00000114450	GNB4	0.681998	0.0102348
blue	ENSG00000162654	GBP4	0.678522	0.0107839
blue	ENSG00000128918	ALDH1A2	0.673683	0.0115852
blue	ENSG00000155926	SLA	0.672472	0.0117925
blue	ENSG00000142583	SLC2A5	0.671423	0.0119743
blue	ENSG00000128805	ARHGAP22	0.668806	0.0124373
blue	ENSG00000168542	COL3A1	0.655818	0.0149382
blue	ENSG00000132329	RAMP1	0.655472	0.0150095
blue	ENSG00000245848	CEBPA	0.652609	0.0156102
blue	ENSG00000019991	HGF	0.648253	0.0165586
blue	ENSG00000006118	TMEM132A	0.635571	0.019566
blue	ENSG00000105609	LILRB5	0.63309	0.0201988
blue	ENSG00000155629	PIK3AP1	0.622108	0.0231849
blue	ENSG00000100314	CABP7	0.612297	0.0261184
blue	ENSG00000090382	LYZ	0.608813	0.0272229
blue	ENSG00000101000	PROCR	0.608726	0.0272509
blue	ENSG00000132514	CLEC10A	0.603627	0.0289305
blue	ENSG00000106819	ASPN	0.600157	0.0301162
blue	ENSG00000054938	CHRDL2	0.598155	0.0308165
blue	ENSG00000153162	BMP6	0.593466	0.0325028
blue	ENSG00000229183	PGA4	0.593242	0.032585
blue	ENSG00000100626	GALNT16	0.589879	0.0338374
blue	ENSG00000173110	HSPA6	0.588057	0.0345305
blue	ENSG00000179639	FCER1A	0.57793	0.0385729
blue	ENSG00000019169	MARCO	0.570803	0.0416161
blue	ENSG00000101916	TLR8	0.542088	0.0556497
blue	ENSG00000275395	FCGBP	0.539109	0.0572766
blue	ENSG00000146674	IGFBP3	0.53505	0.0595472
blue	ENSG00000108821	COL1A1	0.52865	0.0632554
blue	ENSG00000179431	FJX1	0.512034	0.0736386
blue	ENSG00000157404	KIT	0.478531	0.0980806
blue	ENSG00000010319	SEMA3G	0.468726	0.106168
blue	ENSG00000187094	CCK	0.437051	0.135345
blue	ENSG00000089199	CHGB	0.419524	0.153564
blue	ENSG00000102683	SGCG	0.41588	0.157541
blue	ENSG00000265107	GJA5	0.411068	0.162895
blue	ENSG00000158258	CLSTN2	0.410436	0.163607
blue	ENSG00000181104	F2R	0.399465	0.176284
blue	ENSG00000172482	AGXT	0.373206	0.209108
blue	ENSG00000082126	MPP4	0.295079	0.327704
blue	ENSG00000174371	EXO1	0.25398	0.402408
blue	ENSG00000172461	FUT9	0.250313	0.409467
blue	ENSG00000171004	HS6ST2	0.0523719	0.865075
green	ENSG00000147113	DIPK2B	0.964849	1.00107e-07
green	ENSG00000174059	CD34	0.954003	4.30205e-07
green	ENSG00000149564	ESAM	0.949788	6.9111e-07
green	ENSG00000198844	ARHGEF15	0.942822	1.39322e-06
green	ENSG00000176435	CLEC14A	0.941669	1.5514e-06
green	ENSG00000203883	SOX18	0.940136	1.78388e-06
green	ENSG00000144063	MALL	0.939553	1.87957e-06
green	ENSG00000161940	BCL6B	0.935793	2.60021e-06
green	ENSG00000154133	ROBO4	0.935133	2.74706e-06
green	ENSG00000095370	SH2D3C	0.932333	3.44696e-06
green	ENSG00000261371	PECAM1	0.92969	4.23354e-06
green	ENSG00000167874	TMEM88	0.919414	8.78571e-06
green	ENSG00000128917	DLL4	0.912469	1.36561e-05
green	ENSG00000179776	CDH5	0.912177	1.39003e-05
green	ENSG00000277494	GPIHBP1	0.911367	1.45972e-05
green	ENSG00000100060	MFNG	0.906248	1.9678e-05
green	ENSG00000101445	PPP1R16B	0.905446	2.05902e-05
green	ENSG00000173269	MMRN2	0.901018	2.62528e-05
green	ENSG00000162618	ADGRL4	0.900604	2.684e-05
green	ENSG00000185361	TNFAIP8L1	0.897821	3.10709e-05
green	ENSG00000133574	GIMAP4	0.897282	3.19487e-05
green	ENSG00000213203	GIMAP1	0.897212	3.20638e-05
green	ENSG00000120279	MYCT1	0.895886	3.43159e-05
green	ENSG00000268500	SIGLEC5	0.894864	3.61358e-05
green	ENSG00000164736	SOX17	0.891689	4.22925e-05
green	ENSG00000186827	TNFRSF4	0.890336	4.51603e-05
green	ENSG00000249751	ECSCR	0.887667	5.12743e-05
green	ENSG00000012223	LTF	0.882526	6.49131e-05
green	ENSG00000118946	PCDH17	0.8817	6.73539e-05
green	ENSG00000182492	BGN	0.871725	0.000103052
green	ENSG00000087237	CETP	0.870426	0.00010864
green	ENSG00000115919	KYNU	0.867214	0.000123508
green	ENSG00000102265	TIMP1	0.86647	0.000127172
green	ENSG00000197905	TEAD4	0.864795	0.00013574
green	ENSG00000163762	TM4SF18	0.862493	0.000148259
green	ENSG00000069122	ADGRF5	0.858743	0.000170614
green	ENSG00000108622	ICAM2	0.856951	0.000182206
green	ENSG00000156453	PCDH1	0.855882	0.000189414
green	ENSG00000110799	VWF	0.852639	0.000212673
green	ENSG00000187513	GJA4	0.85094	0.00022574
green	ENSG00000204161	TMEM273	0.850568	0.000228688
green	ENSG00000091879	ANGPT2	0.846146	0.000266079
green	ENSG00000133561	GIMAP6	0.845753	0.000269625
green	ENSG00000166670	MMP10	0.845187	0.000274799
green	ENSG00000129467	ADCY4	0.84261	0.000299348
green	ENSG00000113555	PCDH12	0.841654	0.000308888
green	ENSG00000171864	PRND	0.840003	0.000325936
green	ENSG00000124019	FAM124B	0.839423	0.000332096
green	ENSG00000198435	NRARP	0.83357	0.000399591
green	ENSG00000158825	CDA	0.833324	0.000402646
green	ENSG00000134545	KLRC1	0.833103	0.000405409
green	ENSG00000066056	TIE1	0.8331	0.000405451
green	ENSG00000134470	IL15RA	0.83249	0.000413153
green	ENSG00000125878	TCF15	0.832164	0.000417322
green	ENSG00000125810	CD93	0.830661	0.000436956
green	ENSG00000073910	FRY	0.82842	0.00046757
green	ENSG00000164125	GASK1B	0.828071	0.000472491
green	ENSG00000161638	ITGA5	0.825673	0.000507404
green	ENSG00000179314	WSCD1	0.822327	0.000559508
green	ENSG00000132622	HSPA12B	0.818832	0.000618347
green	ENSG00000100985	MMP9	0.814287	0.000702062
green	ENSG00000196639	HRH1	0.811917	0.000749127
green	ENSG00000122679	RAMP3	0.811637	0.000754846
green	ENSG00000167434	CA4	0.80832	0.000825273
green	ENSG00000136114	THSD1	0.807895	0.000834659
green	ENSG00000128284	APOL3	0.796341	0.00112377
green	ENSG00000099998	GGT5	0.795006	0.00116168
green	ENSG00000130300	PLVAP	0.794418	0.0011787
green	ENSG00000125347	IRF1	0.784265	0.00150457
green	ENSG00000276231	PIK3R6	0.782936	0.00155197
green	ENSG00000114737	CISH	0.778791	0.00170736
green	ENSG00000102854	MSLN	0.778333	0.00172526
green	ENSG00000135218	CD36	0.773264	0.00193322
green	ENSG00000162981	LRATD1	0.770992	0.00203252
green	ENSG00000102245	CD40LG	0.762983	0.0024148
green	ENSG00000176956	LY6H	0.753264	0.00295134
green	ENSG00000164867	NOS3	0.748119	0.0032705
green	ENSG00000163687	DNASE1L3	0.737844	0.00398746
green	ENSG00000169908	TM4SF1	0.721586	0.00536334
green	ENSG00000171115	GIMAP8	0.711551	0.00637843
green	ENSG00000134013	LOXL2	0.708505	0.00671384
green	ENSG00000184113	CLDN5	0.694568	0.00842431
green	ENSG00000108691	CCL2	0.690984	0.00891341
green	ENSG00000131386	GALNT15	0.683603	0.0099886
green	ENSG00000187730	GABRD	0.682651	0.0101341
green	ENSG00000171476	HOPX	0.674452	0.0114549
green	ENSG00000171388	APLN	0.663346	0.0134467
green	ENSG00000006606	CCL26	0.662672	0.0135754
green	ENSG00000170323	FABP4	0.65912	0.0142694
green	ENSG00000112214	FHL5	0.648213	0.0165677
green	ENSG00000109610	SOD3	0.644686	0.0173667
green	ENSG00000101276	SLC52A3	0.642614	0.0178496
green	ENSG00000106483	SFRP4	0.632293	0.0204053
green	ENSG00000111341	MGP	0.624888	0.0223999
green	ENSG00000163083	INHBB	0.613785	0.0256567
green	ENSG00000136859	ANGPTL2	0.593637	0.0324399
green	ENSG00000157570	TSPAN18	0.591003	0.033415
green	ENSG00000137801	THBS1	0.580432	0.0375437
green	ENSG00000168497	CAVIN2	0.54583	0.0536531
green	ENSG00000164932	CTHRC1	0.541773	0.0558201
green	ENSG00000162040	HS3ST6	0.520357	0.0682991
green	ENSG00000198523	PLN	0.50382	0.079187
green	ENSG00000101425	BPI	0.502198	0.0803167
green	ENSG00000126550	HTN1	0.46572	0.108736
green	ENSG00000132507	EIF5A	0.455245	0.118009
green	ENSG00000124587	PEX6	0.413087	0.160635
green	ENSG00000077943	ITGA8	0.364041	0.221396
green	ENSG00000163017	ACTG2	0.353699	0.235782
green	ENSG00000184515	BEX5	0.344214	0.24946
green	ENSG00000146147	MLIP	0.192717	0.528174
turquoise	ENSG00000180660	MAB21L1	0.990622	7.34388e-11
turquoise	ENSG00000134020	PEBP4	0.986094	6.35568e-10
turquoise	ENSG00000106689	LHX2	0.985649	7.55232e-10
turquoise	ENSG00000235718	MFRP	0.985306	8.59178e-10
turquoise	ENSG00000168539	CHRM1	0.98246	2.26303e-09
turquoise	ENSG00000108786	HSD17B1	0.981639	2.90533e-09
turquoise	ENSG00000167306	MYO5B	0.981053	3.44981e-09
turquoise	ENSG00000131094	C1QL1	0.980789	3.72092e-09
turquoise	ENSG00000250510	GPR162	0.980192	4.39774e-09
turquoise	ENSG00000035664	DAPK2	0.979098	5.89842e-09
turquoise	ENSG00000067842	ATP2B3	0.978272	7.28738e-09
turquoise	ENSG00000156298	TSPAN7	0.977902	7.99169e-09
turquoise	ENSG00000134438	RAX	0.976121	1.21978e-08
turquoise	ENSG00000197444	OGDHL	0.975717	1.33664e-08
turquoise	ENSG00000173406	DAB1	0.974645	1.69182e-08
turquoise	ENSG00000211445	GPX3	0.973837	2.00702e-08
turquoise	ENSG00000107242	PIP5K1B	0.972717	2.52237e-08
turquoise	ENSG00000170011	MYRIP	0.972371	2.70128e-08
turquoise	ENSG00000177707	NECTIN3	0.971649	3.10896e-08
turquoise	ENSG00000174963	ZIC4	0.970945	3.5534e-08
turquoise	ENSG00000149809	TM7SF2	0.970795	3.65402e-08
turquoise	ENSG00000236782	ZNF593OS	0.969581	4.56094e-08
turquoise	ENSG00000115507	OTX1	0.969556	4.58127e-08
turquoise	ENSG00000140519	RHCG	0.969024	5.03415e-08
turquoise	ENSG00000152977	ZIC1	0.968711	5.31699e-08
turquoise	ENSG00000188338	SLC38A3	0.968495	5.52016e-08
turquoise	ENSG00000157765	SLC34A2	0.968482	5.53248e-08
turquoise	ENSG00000175229	GAL3ST3	0.9672	6.87192e-08
turquoise	ENSG00000187889	FYB2	0.966996	7.10697e-08
turquoise	ENSG00000074370	ATP2A3	0.966966	7.14222e-08
turquoise	ENSG00000165215	CLDN3	0.966414	7.81587e-08
turquoise	ENSG00000185483	ROR1	0.966196	8.09557e-08
turquoise	ENSG00000139200	PIANP	0.966063	8.27006e-08
turquoise	ENSG00000182902	SLC25A18	0.965762	8.67629e-08
turquoise	ENSG00000136928	GABBR2	0.965569	8.94627e-08
turquoise	ENSG00000170558	CDH2	0.965017	9.75262e-08
turquoise	ENSG00000140839	CLEC18B	0.964495	1.05707e-07
turquoise	ENSG00000164764	SBSPON	0.964389	1.07424e-07
turquoise	ENSG00000165566	AMER2	0.963705	1.19113e-07
turquoise	ENSG00000256870	SLC5A8	0.962857	1.35032e-07
turquoise	ENSG00000165905	LARGE2	0.962505	1.42123e-07
turquoise	ENSG00000078114	NEBL	0.961861	1.55898e-07
turquoise	ENSG00000100116	GCAT	0.961694	1.59636e-07
turquoise	ENSG00000171227	TMEM37	0.961416	1.66021e-07
turquoise	ENSG00000164825	DEFB1	0.960747	1.82247e-07
turquoise	ENSG00000198478	SH3BGRL2	0.960566	1.86844e-07
turquoise	ENSG00000203805	PLPP4	0.96024	1.95388e-07
turquoise	ENSG00000101144	BMP7	0.959882	2.05115e-07
turquoise	ENSG00000198756	COLGALT2	0.95972	2.0963e-07
turquoise	ENSG00000179284	DAND5	0.959457	2.17168e-07
turquoise	ENSG00000118515	SGK1	0.959025	2.30019e-07
turquoise	ENSG00000096696	DSP	0.958902	2.3377e-07
turquoise	ENSG00000049283	EPN3	0.958729	2.39169e-07
turquoise	ENSG00000131480	AOC2	0.95859	2.43563e-07
turquoise	ENSG00000165591	FAAH2	0.957785	2.70342e-07
turquoise	ENSG00000152208	GRID2	0.957745	2.71744e-07
turquoise	ENSG00000117472	TSPAN1	0.957451	2.82128e-07
turquoise	ENSG00000126010	GRPR	0.9572	2.91279e-07
turquoise	ENSG00000157335	CLEC18C	0.957087	2.95467e-07
turquoise	ENSG00000184792	OSBP2	0.95668	3.10978e-07
turquoise	ENSG00000170959	DCDC1	0.956604	3.13922e-07
turquoise	ENSG00000178585	CTNNBIP1	0.956401	3.21969e-07
turquoise	ENSG00000021826	CPS1	0.956381	3.22767e-07
turquoise	ENSG00000143355	LHX9	0.954901	3.8668e-07
turquoise	ENSG00000172366	MCRIP2	0.954061	4.27317e-07
turquoise	ENSG00000197705	KLHL14	0.953967	4.32025e-07
turquoise	ENSG00000156925	ZIC3	0.953569	4.52659e-07
turquoise	ENSG00000090530	P3H2	0.953096	4.78156e-07
turquoise	ENSG00000203724	C1orf53	0.952895	4.89317e-07
turquoise	ENSG00000163331	DAPL1	0.952374	5.19321e-07
turquoise	ENSG00000116147	TNR	0.95236	5.20188e-07
turquoise	ENSG00000152092	ASTN1	0.951847	5.51201e-07
turquoise	ENSG00000157322	CLEC18A	0.950944	6.09435e-07
turquoise	ENSG00000152779	SLC16A12	0.95091	6.11661e-07
turquoise	ENSG00000172731	LRRC20	0.950764	6.21597e-07
turquoise	ENSG00000148482	SLC39A12	0.950677	6.27528e-07
turquoise	ENSG00000177459	ERICH5	0.950664	6.28456e-07
turquoise	ENSG00000196517	SLC6A9	0.950607	6.3239e-07
turquoise	ENSG00000086696	HSD17B2	0.950501	6.39727e-07
turquoise	ENSG00000115255	REEP6	0.950412	6.45977e-07
turquoise	ENSG00000142494	SLC47A1	0.950186	6.62062e-07
turquoise	ENSG00000103528	SYT17	0.949817	6.89016e-07
turquoise	ENSG00000171130	ATP6V0E2	0.949579	7.06807e-07
turquoise	ENSG00000164574	GALNT10	0.948772	7.70119e-07
turquoise	ENSG00000152078	TLCD4	0.948719	7.74402e-07
turquoise	ENSG00000170382	LRRN2	0.948359	8.04226e-07
turquoise	ENSG00000109911	ELP4	0.948244	8.13941e-07
turquoise	ENSG00000182985	CADM1	0.948155	8.21532e-07
turquoise	ENSG00000138083	SIX3	0.947872	8.46021e-07
turquoise	ENSG00000152137	HSPB8	0.947833	8.49517e-07
turquoise	ENSG00000184524	CEND1	0.94776	8.55941e-07
turquoise	ENSG00000125851	PCSK2	0.947336	8.94128e-07
turquoise	ENSG00000175928	LRRN1	0.946882	9.36526e-07
turquoise	ENSG00000136856	SLC2A8	0.946549	9.6865e-07
turquoise	ENSG00000169116	PARM1	0.946526	9.70893e-07
turquoise	ENSG00000133256	PDE6B	0.945914	1.03231e-06
turquoise	ENSG00000129173	E2F8	0.945758	1.04852e-06
turquoise	ENSG00000180613	GSX2	0.945685	1.0561e-06
turquoise	ENSG00000197415	VEPH1	0.945477	1.07811e-06
turquoise	ENSG00000166228	PCBD1	0.944619	1.17284e-06
turquoise	ENSG00000139289	PHLDA1	0.943878	1.26005e-06
turquoise	ENSG00000269313	MAGIX	0.943584	1.296e-06
turquoise	ENSG00000169900	PYDC1	0.942451	1.44263e-06
turquoise	ENSG00000204131	NHSL2	0.942238	1.47156e-06
turquoise	ENSG00000157890	MEGF11	0.942126	1.48704e-06
turquoise	ENSG00000117394	SLC2A1	0.9413	1.60495e-06
turquoise	ENSG00000038002	AGA	0.941155	1.62651e-06
turquoise	ENSG00000140832	MARVELD3	0.94083	1.67538e-06
turquoise	ENSG00000240583	AQP1	0.940338	1.75171e-06
turquoise	ENSG00000160111	CPAMD8	0.939189	1.94115e-06
turquoise	ENSG00000177519	RPRM	0.939104	1.95594e-06
turquoise	ENSG00000164707	SLC13A4	0.939029	1.96878e-06
turquoise	ENSG00000150510	FAM124A	0.938551	2.05328e-06
turquoise	ENSG00000157152	SYN2	0.938497	2.06302e-06
turquoise	ENSG00000145103	ILDR1	0.938413	2.07821e-06
turquoise	ENSG00000124145	SDC4	0.938395	2.08162e-06
turquoise	ENSG00000133216	EPHB2	0.937675	2.2159e-06
turquoise	ENSG00000127920	GNG11	0.937563	2.23731e-06
turquoise	ENSG00000185274	GALNT17	0.93748	2.25335e-06
turquoise	ENSG00000143995	MEIS1	0.937153	2.31747e-06
turquoise	ENSG00000184350	MRGPRE	0.936847	2.37877e-06
turquoise	ENSG00000066032	CTNNA2	0.936832	2.3818e-06
turquoise	ENSG00000172318	B3GALT1	0.936092	2.53579e-06
turquoise	ENSG00000116729	WLS	0.935889	2.57922e-06
turquoise	ENSG00000134138	MEIS2	0.935192	2.73367e-06
turquoise	ENSG00000105967	TFEC	0.935148	2.74356e-06
turquoise	ENSG00000154930	ACSS1	0.935017	2.77354e-06
turquoise	ENSG00000183454	GRIN2A	0.934131	2.98295e-06
turquoise	ENSG00000129009	ISLR	0.933866	3.04779e-06
turquoise	ENSG00000198734	F5	0.933746	3.07756e-06
turquoise	ENSG00000151952	TMEM132D	0.933038	3.25855e-06
turquoise	ENSG00000141750	STAC2	0.931351	3.72393e-06
turquoise	ENSG00000106018	VIPR2	0.931195	3.76974e-06
turquoise	ENSG00000131095	GFAP	0.931093	3.79979e-06
turquoise	ENSG00000114738	MAPKAPK3	0.930783	3.89225e-06
turquoise	ENSG00000049089	COL9A2	0.930455	3.99228e-06
turquoise	ENSG00000154975	CA10	0.930343	4.02698e-06
turquoise	ENSG00000130226	DPP6	0.930039	4.12203e-06
turquoise	ENSG00000139508	SLC46A3	0.929864	4.17759e-06
turquoise	ENSG00000087250	MT3	0.929465	4.30666e-06
turquoise	ENSG00000046604	DSG2	0.928283	4.70811e-06
turquoise	ENSG00000115252	PDE1A	0.927654	4.93365e-06
turquoise	ENSG00000163347	CLDN1	0.927648	4.93592e-06
turquoise	ENSG00000145824	CXCL14	0.927601	4.95281e-06
turquoise	ENSG00000171033	PKIA	0.927582	4.95982e-06
turquoise	ENSG00000130193	THEM6	0.927422	5.01879e-06
turquoise	ENSG00000174950	CD164L2	0.926947	5.19737e-06
turquoise	ENSG00000114646	CSPG5	0.926269	5.46106e-06
turquoise	ENSG00000041515	MYO16	0.926254	5.4672e-06
turquoise	ENSG00000180447	GAS1	0.926172	5.49971e-06
turquoise	ENSG00000198691	ABCA4	0.925952	5.58791e-06
turquoise	ENSG00000110660	SLC35F2	0.925852	5.62836e-06
turquoise	ENSG00000146411	SLC2A12	0.925586	5.73746e-06
turquoise	ENSG00000081479	LRP2	0.925567	5.74524e-06
turquoise	ENSG00000164532	TBX20	0.92503	5.97083e-06
turquoise	ENSG00000099769	IGFALS	0.924927	6.01472e-06
turquoise	ENSG00000115616	SLC9A2	0.924821	6.06042e-06
turquoise	ENSG00000166035	LIPC	0.924723	6.10265e-06
turquoise	ENSG00000170743	SYT9	0.924437	6.22797e-06
turquoise	ENSG00000166816	LDHD	0.924301	6.28804e-06
turquoise	ENSG00000180817	PPA1	0.924056	6.3979e-06
turquoise	ENSG00000136235	GPNMB	0.923896	6.47011e-06
turquoise	ENSG00000143365	RORC	0.923588	6.61152e-06
turquoise	ENSG00000262179	MYMX	0.923576	6.61741e-06
turquoise	ENSG00000174326	SLC16A11	0.923459	6.67169e-06
turquoise	ENSG00000101134	DOK5	0.92303	6.87427e-06
turquoise	ENSG00000171695	LKAAEAR1	0.922982	6.89725e-06
turquoise	ENSG00000135127	BICDL1	0.922323	7.21842e-06
turquoise	ENSG00000149452	SLC22A8	0.922218	7.27078e-06
turquoise	ENSG00000185988	PLK5	0.921937	7.4123e-06
turquoise	ENSG00000101463	SYNDIG1	0.921896	7.43333e-06
turquoise	ENSG00000170421	KRT8	0.921836	7.46398e-06
turquoise	ENSG00000198797	BRINP2	0.92178	7.49249e-06
turquoise	ENSG00000164972	C9orf24	0.921531	7.62099e-06
turquoise	ENSG00000145536	ADAMTS16	0.921287	7.74824e-06
turquoise	ENSG00000123989	CHPF	0.921178	7.8061e-06
turquoise	ENSG00000205476	CCDC85C	0.920029	8.43362e-06
turquoise	ENSG00000179796	LRRC3B	0.919983	8.45966e-06
turquoise	ENSG00000188770	OPTC	0.919828	8.54731e-06
turquoise	ENSG00000165023	DIRAS2	0.91975	8.592e-06
turquoise	ENSG00000100362	PVALB	0.919506	8.73256e-06
turquoise	ENSG00000167701	GPT	0.919239	8.88842e-06
turquoise	ENSG00000166840	GLYATL1	0.919055	8.9968e-06
turquoise	ENSG00000093072	ADA2	0.918793	9.15383e-06
turquoise	ENSG00000182870	GALNT9	0.918453	9.36033e-06
turquoise	ENSG00000159423	ALDH4A1	0.918373	9.40941e-06
turquoise	ENSG00000125848	FLRT3	0.918016	9.63135e-06
turquoise	ENSG00000135052	GOLM1	0.917781	9.77942e-06
turquoise	ENSG00000165092	ALDH1A1	0.917687	9.83935e-06
turquoise	ENSG00000072954	TMEM38A	0.917512	9.95153e-06
turquoise	ENSG00000180287	PLD5	0.917187	1.01624e-05
turquoise	ENSG00000115112	TFCP2L1	0.917011	1.02782e-05
turquoise	ENSG00000167693	NXN	0.916819	1.04057e-05
turquoise	ENSG00000173334	TRIB1	0.91591	1.10272e-05
turquoise	ENSG00000104219	ZDHHC2	0.915871	1.10544e-05
turquoise	ENSG00000147485	PXDNL	0.915658	1.12045e-05
turquoise	ENSG00000100033	PRODH	0.915649	1.12112e-05
turquoise	ENSG00000147676	MAL2	0.914843	1.17943e-05
turquoise	ENSG00000205213	LGR4	0.914666	1.19253e-05
turquoise	ENSG00000074276	CDHR2	0.914325	1.21821e-05
turquoise	ENSG00000120457	KCNJ5	0.914107	1.23483e-05
turquoise	ENSG00000166823	MESP1	0.913195	1.3063e-05
turquoise	ENSG00000166592	RRAD	0.913074	1.31601e-05
turquoise	ENSG00000130545	CRB3	0.912806	1.33779e-05
turquoise	ENSG00000197901	SLC22A6	0.912326	1.37751e-05
turquoise	ENSG00000120885	CLU	0.912049	1.40083e-05
turquoise	ENSG00000285043		0.911817	1.42069e-05
turquoise	ENSG00000057294	PKP2	0.911788	1.42311e-05
turquoise	ENSG00000161267	BDH1	0.910018	1.58193e-05
turquoise	ENSG00000124935	SCGB1D2	0.909812	1.60133e-05
turquoise	ENSG00000215217	CFAP90	0.909728	1.60925e-05
turquoise	ENSG00000100234	TIMP3	0.909073	1.67234e-05
turquoise	ENSG00000088543	C3orf18	0.909026	1.677e-05
turquoise	ENSG00000184226	PCDH9	0.907993	1.78082e-05
turquoise	ENSG00000111319	SCNN1A	0.907958	1.78442e-05
turquoise	ENSG00000137700	SLC37A4	0.907607	1.82089e-05
turquoise	ENSG00000175920	DOK7	0.907584	1.82325e-05
turquoise	ENSG00000142549	IGLON5	0.907118	1.87272e-05
turquoise	ENSG00000125505	MBOAT7	0.906926	1.89339e-05
turquoise	ENSG00000105519	CAPS	0.906488	1.94118e-05
turquoise	ENSG00000179673	RPRML	0.906486	1.94149e-05
turquoise	ENSG00000188674	C2orf80	0.905273	2.0791e-05
turquoise	ENSG00000183549	ACSM5	0.904653	2.15242e-05
turquoise	ENSG00000077782	FGFR1	0.904436	2.17852e-05
turquoise	ENSG00000164007	CLDN19	0.903815	2.25482e-05
turquoise	ENSG00000043355	ZIC2	0.903413	2.30527e-05
turquoise	ENSG00000185652	NTF3	0.902202	2.46283e-05
turquoise	ENSG00000183036	PCP4	0.901702	2.53046e-05
turquoise	ENSG00000158296	SLC13A3	0.901591	2.54561e-05
turquoise	ENSG00000137868	STRA6	0.901332	2.58134e-05
turquoise	ENSG00000184925	LCN12	0.900596	2.68514e-05
turquoise	ENSG00000162496	DHRS3	0.900202	2.742e-05
turquoise	ENSG00000140481	CCDC33	0.899526	2.84194e-05
turquoise	ENSG00000176463	SLCO3A1	0.899368	2.86572e-05
turquoise	ENSG00000175175	PPM1E	0.898436	3.00919e-05
turquoise	ENSG00000151117	TMEM86A	0.898113	3.06026e-05
turquoise	ENSG00000249992	TMEM158	0.898071	3.06701e-05
turquoise	ENSG00000144868	TMEM108	0.89732	3.18866e-05
turquoise	ENSG00000056291	NPFFR2	0.897273	3.19627e-05
turquoise	ENSG00000115758	ODC1	0.897088	3.22698e-05
turquoise	ENSG00000160202	CRYAA	0.896975	3.2457e-05
turquoise	ENSG00000165152	PGAP4	0.896752	3.28319e-05
turquoise	ENSG00000149150	SLC43A1	0.896711	3.28995e-05
turquoise	ENSG00000163406	SLC15A2	0.896293	3.36121e-05
turquoise	ENSG00000105699	LSR	0.896225	3.37274e-05
turquoise	ENSG00000219607	PPP1R3G	0.895378	3.52106e-05
turquoise	ENSG00000156381	ANKRD9	0.894881	3.61053e-05
turquoise	ENSG00000139800	ZIC5	0.894789	3.62726e-05
turquoise	ENSG00000119681	LTBP2	0.894579	3.66584e-05
turquoise	ENSG00000183597	TANGO2	0.893136	3.9391e-05
turquoise	ENSG00000184601	C14orf180	0.892967	3.97212e-05
turquoise	ENSG00000213626	LBH	0.892808	4.00339e-05
turquoise	ENSG00000058404	CAMK2B	0.892286	4.10766e-05
turquoise	ENSG00000110328	GALNT18	0.892192	4.12647e-05
turquoise	ENSG00000167468	GPX4	0.891985	4.16858e-05
turquoise	ENSG00000154065	ANKRD29	0.891842	4.19778e-05
turquoise	ENSG00000153707	PTPRD	0.891434	4.28227e-05
turquoise	ENSG00000115165	CYTIP	0.891345	4.30084e-05
turquoise	ENSG00000112378	PERP	0.890868	4.4014e-05
turquoise	ENSG00000170075	GPR37L1	0.890754	4.42591e-05
turquoise	ENSG00000125648	SLC25A23	0.89046	4.48908e-05
turquoise	ENSG00000108179	PPIF	0.890336	4.51614e-05
turquoise	ENSG00000183773	AIFM3	0.890134	4.56014e-05
turquoise	ENSG00000214336	FOXI3	0.889697	4.65666e-05
turquoise	ENSG00000167588	GPD1	0.889363	4.73166e-05
turquoise	ENSG00000172270	BSG	0.889286	4.74901e-05
turquoise	ENSG00000228594	FNDC10	0.889005	4.81299e-05
turquoise	ENSG00000144476	ACKR3	0.888875	4.84282e-05
turquoise	ENSG00000164638	SLC29A4	0.888875	4.84285e-05
turquoise	ENSG00000053371	AKR7A2	0.888623	4.9013e-05
turquoise	ENSG00000006555	TTC22	0.88772	5.11446e-05
turquoise	ENSG00000106341	PPP1R17	0.886954	5.3013e-05
turquoise	ENSG00000161509	GRIN2C	0.886637	5.38023e-05
turquoise	ENSG00000009694	TENM1	0.886122	5.51038e-05
turquoise	ENSG00000152661	GJA1	0.885841	5.58242e-05
turquoise	ENSG00000177301	KCNA2	0.88559	5.64749e-05
turquoise	ENSG00000157734	SNX22	0.884175	6.02557e-05
turquoise	ENSG00000007372	PAX6	0.883867	6.1104e-05
turquoise	ENSG00000119514	GALNT12	0.883796	6.13011e-05
turquoise	ENSG00000235034	C19orf81	0.883073	6.33371e-05
turquoise	ENSG00000164889	SLC4A2	0.882288	6.56072e-05
turquoise	ENSG00000182704	TSKU	0.881898	6.67615e-05
turquoise	ENSG00000158246	TENT5B	0.881425	6.81798e-05
turquoise	ENSG00000104833	TUBB4A	0.880142	7.21525e-05
turquoise	ENSG00000116574	RHOU	0.878591	7.71993e-05
turquoise	ENSG00000122644	ARL4A	0.877938	7.94099e-05
turquoise	ENSG00000139370	SLC15A4	0.877912	7.94967e-05
turquoise	ENSG00000197893	NRAP	0.877838	7.97513e-05
turquoise	ENSG00000105048	TNNT1	0.87754	8.0778e-05
turquoise	ENSG00000197157	SND1	0.877486	8.09662e-05
turquoise	ENSG00000105289	TJP3	0.877333	8.14996e-05
turquoise	ENSG00000166426	CRABP1	0.876379	8.48849e-05
turquoise	ENSG00000178301	AQP11	0.876206	8.55098e-05
turquoise	ENSG00000164112	SMIM43	0.876166	8.56544e-05
turquoise	ENSG00000204323	SMIM5	0.874693	9.11417e-05
turquoise	ENSG00000102109	PCSK1N	0.874562	9.16458e-05
turquoise	ENSG00000143153	ATP1B1	0.873883	9.42795e-05
turquoise	ENSG00000101400	SNTA1	0.873689	9.50397e-05
turquoise	ENSG00000149256	TENM4	0.8728	9.86019e-05
turquoise	ENSG00000140955	ADAD2	0.871962	0.00010206
turquoise	ENSG00000181031	RPH3AL	0.871604	0.000103565
turquoise	ENSG00000167972	ABCA3	0.871125	0.000105605
turquoise	ENSG00000130751	NPAS1	0.871049	0.000105933
turquoise	ENSG00000010610	CD4	0.87098	0.000106228
turquoise	ENSG00000127585	FBXL16	0.870883	0.000106649
turquoise	ENSG00000171914	TLN2	0.869745	0.000111668
turquoise	ENSG00000277196		0.869703	0.000111857
turquoise	ENSG00000112280	COL9A1	0.869325	0.000113567
turquoise	ENSG00000086300	SNX10	0.869224	0.000114025
turquoise	ENSG00000173599	PC	0.868531	0.000117228
turquoise	ENSG00000115361	ACADL	0.86849	0.000117417
turquoise	ENSG00000157445	CACNA2D3	0.868191	0.000118824
turquoise	ENSG00000141316	SPACA3	0.868117	0.000119171
turquoise	ENSG00000196189	SEMA4A	0.868034	0.000119564
turquoise	ENSG00000153132	CLGN	0.867232	0.00012342
turquoise	ENSG00000129244	ATP1B2	0.866758	0.000125744
turquoise	ENSG00000130707	ASS1	0.866307	0.000127984
turquoise	ENSG00000167964	RAB26	0.866221	0.000128418
turquoise	ENSG00000278817		0.865597	0.000131579
turquoise	ENSG00000159307	SCUBE1	0.865591	0.000131609
turquoise	ENSG00000214944	ARHGEF28	0.864987	0.000134736
turquoise	ENSG00000188783	PRELP	0.864941	0.000134975
turquoise	ENSG00000198732	SMOC1	0.864615	0.000136686
turquoise	ENSG00000120057	SFRP5	0.864594	0.000136797
turquoise	ENSG00000115350	POLE4	0.863835	0.000140856
turquoise	ENSG00000101443	WFDC2	0.863723	0.000141457
turquoise	ENSG00000154096	THY1	0.863418	0.000143122
turquoise	ENSG00000101938	CHRDL1	0.86335	0.000143495
turquoise	ENSG00000125378	BMP4	0.862723	0.000146965
turquoise	ENSG00000166165	CKB	0.862723	0.000146968
turquoise	ENSG00000157600	TMEM164	0.861782	0.000152306
turquoise	ENSG00000117266	CDK18	0.860395	0.000160459
turquoise	ENSG00000183114	FAM43B	0.860152	0.000161918
turquoise	ENSG00000132321	IQCA1	0.860029	0.000162661
turquoise	ENSG00000183166	CALN1	0.859631	0.00016509
turquoise	ENSG00000103855	CD276	0.859564	0.000165503
turquoise	ENSG00000076356	PLXNA2	0.859422	0.000166376
turquoise	ENSG00000107742	SPOCK2	0.858962	0.000169235
turquoise	ENSG00000121039	RDH10	0.858293	0.000173467
turquoise	ENSG00000284505	LYNX1-SLURP2	0.858272	0.000173599
turquoise	ENSG00000174567	GOLT1A	0.857206	0.000180519
turquoise	ENSG00000186806	VSIG10L	0.857097	0.000181235
turquoise	ENSG00000100412	ACO2	0.856147	0.000187606
turquoise	ENSG00000105278	ZFR2	0.854238	0.00020094
turquoise	ENSG00000155897	ADCY8	0.853904	0.000203348
turquoise	ENSG00000102575	ACP5	0.853545	0.000205958
turquoise	ENSG00000197406	DIO3	0.852466	0.000213976
turquoise	ENSG00000166546	BEAN1	0.85238	0.000214626
turquoise	ENSG00000165644	COMTD1	0.851842	0.000218727
turquoise	ENSG00000130768	SMPDL3B	0.85052	0.000229071
turquoise	ENSG00000187980	PLA2G2C	0.850478	0.0002294
turquoise	ENSG00000050165	DKK3	0.84933	0.000238702
turquoise	ENSG00000178342	KCNG2	0.849204	0.000239744
turquoise	ENSG00000174808	BTC	0.848733	0.000243658
turquoise	ENSG00000092068	SLC7A8	0.848569	0.000245034
turquoise	ENSG00000030582	GRN	0.848299	0.000247311
turquoise	ENSG00000101958	GLRA2	0.848199	0.000248158
turquoise	ENSG00000173714	WFIKKN2	0.847911	0.000250615
turquoise	ENSG00000130540	SULT4A1	0.847486	0.000254269
turquoise	ENSG00000166257	SCN3B	0.846639	0.000261687
turquoise	ENSG00000001617	SEMA3F	0.846106	0.000266443
turquoise	ENSG00000179023	KLHDC7A	0.845052	0.000276047
turquoise	ENSG00000118298	CA14	0.84396	0.000286281
turquoise	ENSG00000165698	SPACA9	0.843585	0.00028987
turquoise	ENSG00000080644	CHRNA3	0.843297	0.000292647
turquoise	ENSG00000186231	KLHL32	0.842898	0.000296527
turquoise	ENSG00000241935	HOGA1	0.842588	0.000299568
turquoise	ENSG00000188352	FOCAD	0.842431	0.00030112
turquoise	ENSG00000182534	MXRA7	0.841863	0.00030679
turquoise	ENSG00000175538	KCNE3	0.841801	0.000307409
turquoise	ENSG00000080166	DCT	0.841022	0.000315324
turquoise	ENSG00000131188	PRR7	0.840967	0.000315892
turquoise	ENSG00000010379	SLC6A13	0.840856	0.000317033
turquoise	ENSG00000148204	CRB2	0.840339	0.000322409
turquoise	ENSG00000165443	PHYHIPL	0.840287	0.000322948
turquoise	ENSG00000134548	SPX	0.839394	0.000332401
turquoise	ENSG00000130957	FBP2	0.838956	0.000337118
turquoise	ENSG00000158104	HPD	0.838703	0.000339872
turquoise	ENSG00000121769	FABP3	0.83823	0.000345054
turquoise	ENSG00000205795	CYS1	0.838019	0.000347389
turquoise	ENSG00000187193	MT1X	0.837668	0.000351296
turquoise	ENSG00000178445	GLDC	0.837654	0.000351458
turquoise	ENSG00000171724	VAT1L	0.836475	0.000364852
turquoise	ENSG00000234965	SHISA8	0.836162	0.000368477
turquoise	ENSG00000055163	CYFIP2	0.835587	0.000375208
turquoise	ENSG00000183098	GPC6	0.835177	0.000380064
turquoise	ENSG00000185737	NRG3	0.834898	0.000383402
turquoise	ENSG00000023171	GRAMD1B	0.834788	0.000384721
turquoise	ENSG00000147036	LANCL3	0.832802	0.000409202
turquoise	ENSG00000213760	ATP6V1G2	0.832044	0.000418854
turquoise	ENSG00000170289	CNGB3	0.831184	0.00043004
turquoise	ENSG00000151729	SLC25A4	0.830418	0.00044019
turquoise	ENSG00000187258	NPSR1	0.830413	0.000440263
turquoise	ENSG00000111664	GNB3	0.829833	0.000448074
turquoise	ENSG00000150672	DLG2	0.829702	0.000449855
turquoise	ENSG00000159208	CIART	0.829554	0.000451878
turquoise	ENSG00000189056	RELN	0.828964	0.000459985
turquoise	ENSG00000173641	HSPB7	0.825522	0.000509677
turquoise	ENSG00000185442	FAM174B	0.825514	0.000509802
turquoise	ENSG00000215845	TSTD1	0.825284	0.000513257
turquoise	ENSG00000125845	BMP2	0.824826	0.000520214
turquoise	ENSG00000140945	CDH13	0.824327	0.00052789
turquoise	ENSG00000075223	SEMA3C	0.824205	0.000529777
turquoise	ENSG00000221955	SLC12A8	0.821664	0.000570308
turquoise	ENSG00000036672	USP2	0.821446	0.000573899
turquoise	ENSG00000183628	DGCR6	0.820397	0.000591422
turquoise	ENSG00000092096	SLC22A17	0.819977	0.000598547
turquoise	ENSG00000188042	ARL4C	0.818913	0.000616936
turquoise	ENSG00000183087	GAS6	0.818677	0.000621064
turquoise	ENSG00000082397	EPB41L3	0.818511	0.000623981
turquoise	ENSG00000110400	NECTIN1	0.818257	0.000628471
turquoise	ENSG00000111371	SLC38A1	0.817012	0.000650868
turquoise	ENSG00000146066	HIGD2A	0.814104	0.00070561
turquoise	ENSG00000185610	DBX2	0.813102	0.000725286
turquoise	ENSG00000120306	CYSTM1	0.812272	0.000741919
turquoise	ENSG00000088808	PPP1R13B	0.811426	0.000759169
turquoise	ENSG00000133317	LGALS12	0.810536	0.00077767
turquoise	ENSG00000128567	PODXL	0.809483	0.000800016
turquoise	ENSG00000120053	GOT1	0.809331	0.000803268
turquoise	ENSG00000124713	GNMT	0.80927	0.000804585
turquoise	ENSG00000130988	RGN	0.80916	0.000806966
turquoise	ENSG00000168528	SERINC2	0.80774	0.0008381
turquoise	ENSG00000079101	CLUL1	0.807109	0.000852229
turquoise	ENSG00000134376	CRB1	0.803928	0.000926362
turquoise	ENSG00000100344	PNPLA3	0.803878	0.000927575
turquoise	ENSG00000250479	CHCHD10	0.803479	0.000937235
turquoise	ENSG00000139767	SRRM4	0.802921	0.000950863
turquoise	ENSG00000111181	SLC6A12	0.80173	0.000980511
turquoise	ENSG00000067225	PKM	0.801498	0.000986358
turquoise	ENSG00000108684	ASIC2	0.801226	0.000993257
turquoise	ENSG00000169738	DCXR	0.800181	0.00102012
turquoise	ENSG00000175471	MCTP1	0.80007	0.00102301
turquoise	ENSG00000113924	HGD	0.799322	0.00104262
turquoise	ENSG00000186480	INSIG1	0.798466	0.00106543
turquoise	ENSG00000011201	ANOS1	0.798033	0.00107712
turquoise	ENSG00000100593	ISM2	0.797907	0.00108054
turquoise	ENSG00000108639	SYNGR2	0.797724	0.00108553
turquoise	ENSG00000168913	ENHO	0.797599	0.00108896
turquoise	ENSG00000235169	SMIM1	0.797159	0.00110103
turquoise	ENSG00000039537	C6	0.79714	0.00110155
turquoise	ENSG00000198003	ODAD3	0.797057	0.00110385
turquoise	ENSG00000244476	ERVFRD-1	0.795564	0.0011457
turquoise	ENSG00000196218	RYR1	0.795341	0.00115209
turquoise	ENSG00000127418	FGFRL1	0.795071	0.00115982
turquoise	ENSG00000185909	KLHDC8B	0.795018	0.00116133
turquoise	ENSG00000103154	NECAB2	0.793707	0.00119953
turquoise	ENSG00000167775	CD320	0.792984	0.00122099
turquoise	ENSG00000102468	HTR2A	0.791517	0.00126551
turquoise	ENSG00000052344	PRSS8	0.791431	0.00126818
turquoise	ENSG00000119227	PIGZ	0.791144	0.00127703
turquoise	ENSG00000151388	ADAMTS12	0.790891	0.00128489
turquoise	ENSG00000159363	ATP13A2	0.790758	0.00128902
turquoise	ENSG00000061656	SPAG4	0.789319	0.00133456
turquoise	ENSG00000172794	RAB37	0.788911	0.00134771
turquoise	ENSG00000215612	HMX1	0.787759	0.00138535
turquoise	ENSG00000154277	UCHL1	0.783005	0.00154949
turquoise	ENSG00000179859	RNF227	0.781472	0.00160556
turquoise	ENSG00000151136	ABTB3	0.781424	0.00160734
turquoise	ENSG00000131730	CKMT2	0.780835	0.00162929
turquoise	ENSG00000111674	ENO2	0.780826	0.00162963
turquoise	ENSG00000161558	TMEM143	0.780349	0.00164759
turquoise	ENSG00000121898	CPXM2	0.779305	0.00168746
turquoise	ENSG00000076554	TPD52	0.779029	0.00169815
turquoise	ENSG00000108370	RGS9	0.77857	0.00171598
turquoise	ENSG00000151276	MAGI1	0.776367	0.00180371
turquoise	ENSG00000187783	TMEM72	0.776098	0.00181468
turquoise	ENSG00000115257	PCSK4	0.776019	0.00181791
turquoise	ENSG00000162878	PKDCC	0.775696	0.00183114
turquoise	ENSG00000164756	SLC30A8	0.7748	0.00186823
turquoise	ENSG00000165072	MAMDC2	0.774687	0.00187295
turquoise	ENSG00000150625	GPM6A	0.774166	0.00189486
turquoise	ENSG00000150556	LYPD6B	0.773122	0.00193932
turquoise	ENSG00000159723	AGRP	0.772956	0.00194645
turquoise	ENSG00000151572	ANO4	0.77113	0.00202637
turquoise	ENSG00000143387	CTSK	0.769136	0.00211657
turquoise	ENSG00000100399	CHADL	0.768895	0.00212771
turquoise	ENSG00000116014	KISS1R	0.768174	0.00216119
turquoise	ENSG00000100628	ASB2	0.768093	0.002165
turquoise	ENSG00000100767	PAPLN	0.768089	0.00216517
turquoise	ENSG00000101198	NKAIN4	0.766863	0.00222318
turquoise	ENSG00000198794	SCAMP5	0.766774	0.00222744
turquoise	ENSG00000008283	CYB561	0.76571	0.00227882
turquoise	ENSG00000181856	SLC2A4	0.765326	0.00229759
turquoise	ENSG00000183828	NUDT14	0.764108	0.00235796
turquoise	ENSG00000171159	BBLN	0.761725	0.00247957
turquoise	ENSG00000188051	TMEM221	0.761701	0.00248084
turquoise	ENSG00000166669	ATF7IP2	0.761589	0.00248667
turquoise	ENSG00000262655	SPON1	0.759299	0.00260836
turquoise	ENSG00000112218	GPR63	0.758102	0.0026738
turquoise	ENSG00000069424	KCNAB2	0.757876	0.00268629
turquoise	ENSG00000164929	BAALC	0.753341	0.00294671
turquoise	ENSG00000276045	ORAI1	0.753335	0.00294711
turquoise	ENSG00000113396	SLC27A6	0.752226	0.00301366
turquoise	ENSG00000178814	OPLAH	0.751916	0.00303251
turquoise	ENSG00000117971	CHRNB4	0.750549	0.00311657
turquoise	ENSG00000079156	OSBPL6	0.749201	0.00320125
turquoise	ENSG00000167476	JSRP1	0.748559	0.00324221
turquoise	ENSG00000166407	LMO1	0.748432	0.00325033
turquoise	ENSG00000089225	TBX5	0.748116	0.00327068
turquoise	ENSG00000162543	UBXN10	0.746677	0.00336453
turquoise	ENSG00000143507	DUSP10	0.746522	0.00337482
turquoise	ENSG00000183287	CCBE1	0.744938	0.00348076
turquoise	ENSG00000188389	PDCD1	0.743921	0.00355018
turquoise	ENSG00000085276	MECOM	0.74342	0.00358477
turquoise	ENSG00000119699	TGFB3	0.743365	0.00358857
turquoise	ENSG00000116701	NCF2	0.742868	0.00362316
turquoise	ENSG00000145703	IQGAP2	0.742666	0.00363728
turquoise	ENSG00000137819	PAQR5	0.742549	0.00364548
turquoise	ENSG00000124839	RAB17	0.741577	0.00371424
turquoise	ENSG00000132938	MTUS2	0.741373	0.00372876
turquoise	ENSG00000158270	COLEC12	0.73857	0.00393313
turquoise	ENSG00000158089	GALNT14	0.738171	0.00396295
turquoise	ENSG00000104044	OCA2	0.73657	0.00408417
turquoise	ENSG00000074317	SNCB	0.736098	0.00412048
turquoise	ENSG00000162894	FCMR	0.73591	0.00413497
turquoise	ENSG00000047617	ANO2	0.735524	0.00416496
turquoise	ENSG00000184381	PLA2G6	0.734657	0.0042328
turquoise	ENSG00000171596	NMUR1	0.734584	0.00423858
turquoise	ENSG00000182557	SPNS3	0.733572	0.00431898
turquoise	ENSG00000146555	SDK1	0.733045	0.00436128
turquoise	ENSG00000155052	CNTNAP5	0.73269	0.00439001
turquoise	ENSG00000168032	ENTPD3	0.731792	0.00446321
turquoise	ENSG00000144283	PKP4	0.730648	0.0045578
turquoise	ENSG00000186642	PDE2A	0.729863	0.00462364
turquoise	ENSG00000174827	PDZK1	0.729008	0.00469617
turquoise	ENSG00000188505	NCCRP1	0.728336	0.00475382
turquoise	ENSG00000117154	IGSF21	0.727799	0.00480022
turquoise	ENSG00000164175	SLC45A2	0.726461	0.00491751
turquoise	ENSG00000139970	RTN1	0.723678	0.00516835
turquoise	ENSG00000168874	ATOH8	0.723513	0.00518357
turquoise	ENSG00000214456	PLIN5	0.722432	0.00528385
turquoise	ENSG00000058866	DGKG	0.722309	0.00529533
turquoise	ENSG00000128655	PDE11A	0.718233	0.00568752
turquoise	ENSG00000159212	CLIC6	0.718131	0.0056976
turquoise	ENSG00000140522	RLBP1	0.718085	0.00570223
turquoise	ENSG00000105825	TFPI2	0.718024	0.00570821
turquoise	ENSG00000157551	KCNJ15	0.716898	0.00582071
turquoise	ENSG00000139344	AMDHD1	0.712655	0.00626003
turquoise	ENSG00000134765	DSC1	0.708881	0.0066717
turquoise	ENSG00000198759	EGFL6	0.708509	0.00671336
turquoise	ENSG00000196547	MAN2A2	0.707461	0.00683185
turquoise	ENSG00000168280	KIF5C	0.706862	0.00690036
turquoise	ENSG00000075340	ADD2	0.704113	0.00722118
turquoise	ENSG00000101197	BIRC7	0.703952	0.00724028
turquoise	ENSG00000162390	ACOT11	0.703482	0.00729642
turquoise	ENSG00000168671	UGT3A2	0.702977	0.00735705
turquoise	ENSG00000060656	PTPRU	0.702584	0.00740442
turquoise	ENSG00000121671	CRY2	0.701506	0.00753582
turquoise	ENSG00000167524	RSKR	0.701388	0.00755025
turquoise	ENSG00000145721	LIX1	0.700701	0.00763506
turquoise	ENSG00000134443	GRP	0.70005	0.00771598
turquoise	ENSG00000163710	PCOLCE2	0.699178	0.00782548
turquoise	ENSG00000130508	PXDN	0.69835	0.00793055
turquoise	ENSG00000158008	EXTL1	0.696603	0.00815586
turquoise	ENSG00000184368	MAP7D2	0.693381	0.00858396
turquoise	ENSG00000149573	MPZL2	0.692165	0.00874998
turquoise	ENSG00000161682	FAM171A2	0.692045	0.00876649
turquoise	ENSG00000049323	LTBP1	0.691843	0.0087943
turquoise	ENSG00000068976	PYGM	0.68844	0.00927348
turquoise	ENSG00000165588	OTX2	0.687932	0.00934676
turquoise	ENSG00000109846	CRYAB	0.683889	0.00994517
turquoise	ENSG00000127129	EDN2	0.683652	0.00998111
turquoise	ENSG00000112183	RBM24	0.672965	0.0117077
turquoise	ENSG00000163817	SLC6A20	0.66931	0.0123471
turquoise	ENSG00000167797	CDK2AP2	0.668255	0.0125366
turquoise	ENSG00000183570	PCBP3	0.668026	0.012578
turquoise	ENSG00000148734	NPFFR1	0.665743	0.0129963
turquoise	ENSG00000267508	ZNF285	0.665232	0.0130914
turquoise	ENSG00000107611	CUBN	0.663277	0.01346
turquoise	ENSG00000064687	ABCA7	0.662765	0.0135577
turquoise	ENSG00000105290	APLP1	0.662047	0.0136958
turquoise	ENSG00000156414	TDRD9	0.660847	0.0139289
turquoise	ENSG00000131055	COX4I2	0.656256	0.0148481
turquoise	ENSG00000198848	CES1	0.656035	0.0148936
turquoise	ENSG00000088899	LZTS3	0.655999	0.0149009
turquoise	ENSG00000158792	SPATA2L	0.655372	0.0150302
turquoise	ENSG00000106714	CNTNAP3	0.6501	0.0161513
turquoise	ENSG00000113361	CDH6	0.648819	0.016433
turquoise	ENSG00000130294	KIF1A	0.646903	0.0168611
turquoise	ENSG00000128335	APOL2	0.645447	0.017192
turquoise	ENSG00000103196	CRISPLD2	0.643497	0.0176427
turquoise	ENSG00000149328	GLB1L2	0.640587	0.0183316
turquoise	ENSG00000179403	VWA1	0.63981	0.0185188
turquoise	ENSG00000183018	SPNS2	0.638407	0.0188606
turquoise	ENSG00000183010	PYCR1	0.638089	0.0189389
turquoise	ENSG00000144908	ALDH1L1	0.636914	0.0192295
turquoise	ENSG00000182752	PAPPA	0.635772	0.0195152
turquoise	ENSG00000185112	FAM43A	0.635552	0.0195706
turquoise	ENSG00000117525	F3	0.632992	0.0202241
turquoise	ENSG00000135406	PRPH	0.632245	0.0204177
turquoise	ENSG00000163661	PTX3	0.630258	0.0209398
turquoise	ENSG00000165966	PDZRN4	0.629814	0.0210577
turquoise	ENSG00000099849	RASSF7	0.628408	0.0214346
turquoise	ENSG00000101187	SLCO4A1	0.627101	0.0217893
turquoise	ENSG00000181019	NQO1	0.626488	0.0219573
turquoise	ENSG00000083444	PLOD1	0.620137	0.0237535
turquoise	ENSG00000158014	SLC30A2	0.619655	0.0238941
turquoise	ENSG00000086062	B4GALT1	0.615328	0.0251842
turquoise	ENSG00000145832	SLC25A48	0.612898	0.0259311
turquoise	ENSG00000224389	C4B	0.611531	0.0263583
turquoise	ENSG00000172005	MAL	0.611092	0.0264967
turquoise	ENSG00000184489	PTP4A3	0.600644	0.0299476
turquoise	ENSG00000166569	CPLX4	0.598374	0.0307392
turquoise	ENSG00000145147	SLIT2	0.594269	0.0322092
turquoise	ENSG00000103249	CLCN7	0.593484	0.0324961
turquoise	ENSG00000185818	NAT8L	0.591072	0.0333891
turquoise	ENSG00000120645	IQSEC3	0.59061	0.0335623
turquoise	ENSG00000108852	MPP2	0.590385	0.0336468
turquoise	ENSG00000101447	FAM83D	0.585983	0.0353322
turquoise	ENSG00000143320	CRABP2	0.585407	0.0355569
turquoise	ENSG00000119943	PYROXD2	0.584759	0.0358114
turquoise	ENSG00000149575	SCN2B	0.583045	0.0364903
turquoise	ENSG00000167880	EVPL	0.582974	0.0365188
turquoise	ENSG00000133067	LGR6	0.57906	0.0381053
turquoise	ENSG00000244731	C4A	0.578411	0.0383734
turquoise	ENSG00000091490	SEL1L3	0.578057	0.0385202
turquoise	ENSG00000110675	ELMOD1	0.577194	0.0388794
turquoise	ENSG00000162975	KCNF1	0.576929	0.0389902
turquoise	ENSG00000110195	FOLR1	0.57136	0.0413721
turquoise	ENSG00000175445	LPL	0.570155	0.0419012
turquoise	ENSG00000144655	CSRNP1	0.569576	0.0421569
turquoise	ENSG00000072310	SREBF1	0.567503	0.0430826
turquoise	ENSG00000136943	CTSV	0.565488	0.0439962
turquoise	ENSG00000140284	SLC27A2	0.56395	0.0447024
turquoise	ENSG00000173114	LRRN3	0.563702	0.0448171
turquoise	ENSG00000182612	TSPAN10	0.560412	0.046359
turquoise	ENSG00000148219	ASTN2	0.560216	0.0464521
turquoise	ENSG00000115138	POMC	0.559179	0.0469463
turquoise	ENSG00000188859	FAM78B	0.558896	0.0470818
turquoise	ENSG00000118640	VAMP8	0.557775	0.047622
turquoise	ENSG00000128285	MCHR1	0.555886	0.0485416
turquoise	ENSG00000130720	FIBCD1	0.553059	0.0499416
turquoise	ENSG00000115884	SDC1	0.552348	0.0502983
turquoise	ENSG00000112812	PRSS16	0.551429	0.0507623
turquoise	ENSG00000276256		0.545662	0.0537419
turquoise	ENSG00000187642	PERM1	0.537743	0.0580336
turquoise	ENSG00000180720	CHRM4	0.537204	0.058334
turquoise	ENSG00000110080	ST3GAL4	0.536854	0.0585301
turquoise	ENSG00000162551	ALPL	0.535953	0.0590362
turquoise	ENSG00000008118	CAMK1G	0.532882	0.0607852
turquoise	ENSG00000203797	DDO	0.531201	0.0617583
turquoise	ENSG00000119411	BSPRY	0.529258	0.0628964
turquoise	ENSG00000160307	S100B	0.529104	0.0629871
turquoise	ENSG00000130881	LRP3	0.528976	0.0630624
turquoise	ENSG00000116133	DHCR24	0.524966	0.0654624
turquoise	ENSG00000112655	PTK7	0.52453	0.0657269
turquoise	ENSG00000178882	RFLNA	0.524401	0.0658058
turquoise	ENSG00000180914	OXTR	0.523185	0.0665486
turquoise	ENSG00000092758	COL9A3	0.520578	0.0681613
turquoise	ENSG00000113739	STC2	0.519893	0.0685894
turquoise	ENSG00000153283	CD96	0.517247	0.070261
turquoise	ENSG00000104267	CA2	0.514036	0.0723285
turquoise	ENSG00000175040	CHST2	0.510562	0.0746126
turquoise	ENSG00000130222	GADD45G	0.503328	0.0795285
turquoise	ENSG00000134201	GSTM5	0.502882	0.0798387
turquoise	ENSG00000103942	HOMER2	0.50006	0.0818215
turquoise	ENSG00000176171	BNIP3	0.498352	0.0830385
turquoise	ENSG00000168268	NT5DC2	0.496709	0.0842201
turquoise	ENSG00000165238	WNK2	0.493403	0.0866337
turquoise	ENSG00000053918	KCNQ1	0.492693	0.0871582
turquoise	ENSG00000183508	TENT5C	0.490154	0.0890515
turquoise	ENSG00000171345	KRT19	0.488343	0.090419
turquoise	ENSG00000125144	MT1G	0.486016	0.0921979
turquoise	ENSG00000120149	MSX2	0.483073	0.0944814
turquoise	ENSG00000162998	FRZB	0.476618	0.0996245
turquoise	ENSG00000099785	MARCHF2	0.475488	0.100544
turquoise	ENSG00000243649	CFB	0.474549	0.101313
turquoise	ENSG00000123453	SARDH	0.471927	0.10348
turquoise	ENSG00000171243	SOSTDC1	0.467045	0.107599
turquoise	ENSG00000171234	UGT2B7	0.464626	0.10968
turquoise	ENSG00000159399	HK2	0.45983	0.113887
turquoise	ENSG00000078053	AMPH	0.454029	0.119118
turquoise	ENSG00000160124	MIX23	0.45148	0.121467
turquoise	ENSG00000198768	APCDD1L	0.449471	0.12334
turquoise	ENSG00000171631	P2RY6	0.449399	0.123407
turquoise	ENSG00000184545	DUSP8	0.448697	0.124067
turquoise	ENSG00000187634	SAMD11	0.445148	0.127435
turquoise	ENSG00000130558	OLFM1	0.443493	0.129027
turquoise	ENSG00000122254	HS3ST2	0.440486	0.131952
turquoise	ENSG00000186335	SLC36A2	0.439002	0.13341
turquoise	ENSG00000168209	DDIT4	0.435592	0.136805
turquoise	ENSG00000132470	ITGB4	0.432405	0.140028
turquoise	ENSG00000121270	ABCC11	0.431696	0.140752
turquoise	ENSG00000132854	KANK4	0.430732	0.14174
turquoise	ENSG00000175832	ETV4	0.425014	0.147694
turquoise	ENSG00000006282	SPATA20	0.424957	0.147755
turquoise	ENSG00000006327	TNFRSF12A	0.420177	0.152858
turquoise	ENSG00000185518	SV2B	0.412824	0.160928
turquoise	ENSG00000117009	KMO	0.40741	0.167043
turquoise	ENSG00000113108	APBB3	0.407252	0.167224
turquoise	ENSG00000176697	BDNF	0.406719	0.167834
turquoise	ENSG00000183876	ARSI	0.406331	0.16828
turquoise	ENSG00000170290	SLN	0.406143	0.168495
turquoise	ENSG00000186352	ANKRD37	0.405518	0.169215
turquoise	ENSG00000169174	PCSK9	0.395228	0.181343
turquoise	ENSG00000119915	ELOVL3	0.38695	0.191488
turquoise	ENSG00000167711	SERPINF2	0.383091	0.196337
turquoise	ENSG00000214078	CPNE1	0.376437	0.204879
turquoise	ENSG00000138722	MMRN1	0.376413	0.20491
turquoise	ENSG00000103175	WFDC1	0.375299	0.206362
turquoise	ENSG00000015532	XYLT2	0.374665	0.207191
turquoise	ENSG00000135744	AGT	0.372775	0.209676
turquoise	ENSG00000234719	NPIPB2	0.37127	0.211667
turquoise	ENSG00000143537	ADAM15	0.368844	0.214901
turquoise	ENSG00000124588	NQO2	0.363229	0.222505
turquoise	ENSG00000136999	CCN3	0.359134	0.228153
turquoise	ENSG00000142871	CCN1	0.3552	0.23366
turquoise	ENSG00000188613	NANOS1	0.348021	0.243915
turquoise	ENSG00000112715	VEGFA	0.339844	0.255919
turquoise	ENSG00000184838	PRR16	0.337684	0.259148
turquoise	ENSG00000126368	NR1D1	0.314258	0.295701
turquoise	ENSG00000185686	PRAME	0.306707	0.30808
turquoise	ENSG00000076706	MCAM	0.305903	0.309414
turquoise	ENSG00000130164	LDLR	0.302155	0.31568
turquoise	ENSG00000077463	SIRT6	0.302128	0.315726
turquoise	ENSG00000169562	GJB1	0.302034	0.315884
turquoise	ENSG00000010282	HHATL	0.299246	0.320594
turquoise	ENSG00000130427	EPO	0.298124	0.322499
turquoise	ENSG00000213366	GSTM2	0.296492	0.325283
turquoise	ENSG00000187957	DNER	0.293485	0.330447
turquoise	ENSG00000187624	C17orf97	0.272026	0.368598
turquoise	ENSG00000166796	LDHC	0.271963	0.368714
turquoise	ENSG00000181773	GPR3	0.26496	0.381652
turquoise	ENSG00000169393	ELSPBP1	0.242921	0.423884
turquoise	ENSG00000012124	CD22	0.21815	0.473996
turquoise	ENSG00000112936	C7	0.206027	0.499489
turquoise	ENSG00000166682	TMPRSS5	0.162435	0.595974
turquoise	ENSG00000129521	EGLN3	0.154949	0.61324
turquoise	ENSG00000134184	GSTM1	0.149748	0.625345
turquoise	ENSG00000135245	HILPDA	-0.113941	0.710909
turquoise	ENSG00000144115	THNSL2	0.0581416	0.850353
pink	ENSG00000100884	CPNE6	0.954982	3.82936e-07
pink	ENSG00000137474	MYO7A	0.953427	4.60196e-07
pink	ENSG00000072195	SPEG	0.947238	9.03084e-07
pink	ENSG00000167676	PLIN4	0.946705	9.5343e-07
pink	ENSG00000130176	CNN1	0.943775	1.27251e-06
pink	ENSG00000107295	SH3GL2	0.93838	2.08436e-06
pink	ENSG00000149596	JPH2	0.924644	6.13716e-06
pink	ENSG00000078328	RBFOX1	0.922652	7.05633e-06
pink	ENSG00000171246	NPTX1	0.914217	1.22638e-05
pink	ENSG00000134245	WNT2B	0.908239	1.75558e-05
pink	ENSG00000154553	PDLIM3	0.907863	1.79415e-05
pink	ENSG00000128591	FLNC	0.907041	1.881e-05
pink	ENSG00000107796	ACTA2	0.905038	2.10662e-05
pink	ENSG00000145934	TENM2	0.904877	2.12567e-05
pink	ENSG00000182747	SLC35D3	0.903193	2.33321e-05
pink	ENSG00000165078	CPA6	0.902408	2.43542e-05
pink	ENSG00000112186	CAP2	0.899813	2.79924e-05
pink	ENSG00000126500	FLRT1	0.893783	3.81457e-05
pink	ENSG00000073464	CLCN4	0.892043	4.15683e-05
pink	ENSG00000196104	SPOCK3	0.891711	4.22479e-05
pink	ENSG00000002745	WNT16	0.889062	4.80014e-05
pink	ENSG00000163421	PROK2	0.888406	4.95174e-05
pink	ENSG00000182667	NTM	0.884304	5.99023e-05
pink	ENSG00000083067	TRPM3	0.873385	9.62461e-05
pink	ENSG00000174611	KY	0.8664	0.000127518
pink	ENSG00000129682	FGF13	0.866359	0.000127727
pink	ENSG00000055118	KCNH2	0.858798	0.000170269
pink	ENSG00000117013	KCNQ4	0.858592	0.000171566
pink	ENSG00000067057	PFKP	0.852963	0.000210256
pink	ENSG00000116741	RGS2	0.851582	0.000220731
pink	ENSG00000183963	SMTN	0.845814	0.000269072
pink	ENSG00000169594	BNC1	0.840663	0.000319038
pink	ENSG00000128578	STRIP2	0.831048	0.000431827
pink	ENSG00000146966	DENND2A	0.827872	0.000475325
pink	ENSG00000145864	GABRB2	0.819914	0.00059963
pink	ENSG00000113494	PRLR	0.803923	0.000926497
pink	ENSG00000124772	CPNE5	0.798383	0.00106767
pink	ENSG00000083857	FAT1	0.796086	0.00113092
pink	ENSG00000118729	CASQ2	0.794723	0.00116984
pink	ENSG00000107130	NCS1	0.793716	0.00119925
pink	ENSG00000101335	MYL9	0.792346	0.00124021
pink	ENSG00000101265	RASSF2	0.780724	0.00163345
pink	ENSG00000168843	FSTL5	0.780013	0.00166037
pink	ENSG00000143318	CASQ1	0.775592	0.0018354
pink	ENSG00000171793	CTPS1	0.773515	0.00192249
pink	ENSG00000152377	SPOCK1	0.769093	0.00211856
pink	ENSG00000100505	TRIM9	0.757241	0.00272161
pink	ENSG00000065534	MYLK	0.754081	0.00290297
pink	ENSG00000143882	ATP6V1C2	0.746119	0.00340153
pink	ENSG00000160678	S100A1	0.738522	0.00393672
pink	ENSG00000154358	OBSCN	0.727804	0.00479986
pink	ENSG00000261150	EPPK1	0.720324	0.00548367
pink	ENSG00000114631	PODXL2	0.712779	0.00624685
pink	ENSG00000137441	FGFBP2	0.711701	0.00636218
pink	ENSG00000255378	PRR23D2	0.708404	0.00672525
pink	ENSG00000184613	NELL2	0.706041	0.00699495
pink	ENSG00000081138	CDH7	0.702875	0.00736925
pink	ENSG00000134569	LRP4	0.701339	0.00755635
pink	ENSG00000185567	AHNAK2	0.696349	0.00818894
pink	ENSG00000168453	HR	0.678158	0.0108426
pink	ENSG00000225968	ELFN1	0.664648	0.0132006
pink	ENSG00000164161	HHIP	0.653253	0.0154736
pink	ENSG00000184185	KCNJ12	0.650133	0.0161442
pink	ENSG00000007516	BAIAP3	0.644475	0.0174156
pink	ENSG00000255251	PRR23D1	0.638402	0.0188618
pink	ENSG00000116329	OPRD1	0.623139	0.0228915
pink	ENSG00000101333	PLCB4	0.602904	0.029175
pink	ENSG00000186562	DEFB105A	0.579825	0.0377913
pink	ENSG00000087085	ACHE	0.572235	0.0409912
pink	ENSG00000131899	LLGL1	0.551474	0.0507394
pink	ENSG00000146926	ASB10	0.546268	0.0534228
pink	ENSG00000277586	NEFL	0.539795	0.0568991
pink	ENSG00000113389	NPR3	0.538685	0.0575105
pink	ENSG00000182836	PLCXD3	0.503822	0.0791862
pink	ENSG00000186599	DEFB105B	0.501583	0.0807471
pink	ENSG00000104332	SFRP1	0.500275	0.0816693
pink	ENSG00000067715	SYT1	0.483155	0.094417
pink	ENSG00000162512	SDC3	0.479912	0.096977
pink	ENSG00000165300	SLITRK5	0.444672	0.127891
pink	ENSG00000133169	BEX1	0.421151	0.151809
pink	ENSG00000159251	ACTC1	0.409951	0.164155
pink	ENSG00000134160	TRPM1	0.389571	0.188238
pink	ENSG00000146374	RSPO3	0.365097	0.219958
pink	ENSG00000158773	USF1	0.359181	0.228087
pink	ENSG00000171903	CYP4F11	0.358465	0.229083
pink	ENSG00000130513	GDF15	0.296212	0.325762
pink	ENSG00000105695	MAG	0.21808	0.474141
pink	ENSG00000273748		-0.0280003	0.927651
salmon	ENSG00000165949	IFI27	0.957434	2.82737e-07
salmon	ENSG00000130303	BST2	0.946757	9.48407e-07
salmon	ENSG00000187608	ISG15	0.92384	6.49568e-06
salmon	ENSG00000137959	IFI44L	0.917739	9.8061e-06
salmon	ENSG00000135114	OASL	0.908813	1.69796e-05
salmon	ENSG00000134285	FKBP11	0.904977	2.11375e-05
salmon	ENSG00000183486	MX2	0.903569	2.28559e-05
salmon	ENSG00000025708	TYMP	0.900945	2.63557e-05
salmon	ENSG00000138642	HERC6	0.894548	3.67145e-05
salmon	ENSG00000133106	EPSTI1	0.892273	4.11029e-05
salmon	ENSG00000111335	OAS2	0.877749	8.00556e-05
salmon	ENSG00000034510	TMSB10	0.874474	9.19841e-05
salmon	ENSG00000180573	H2AC6	0.871907	0.000102287
salmon	ENSG00000126709	IFI6	0.867465	0.000122291
salmon	ENSG00000137965	IFI44	0.865923	0.000129918
salmon	ENSG00000115415	STAT1	0.861882	0.000151733
salmon	ENSG00000117594	HSD11B1	0.86109	0.000156333
salmon	ENSG00000155849	ELMO1	0.857561	0.000178189
salmon	ENSG00000119917	IFIT3	0.855582	0.000191472
salmon	ENSG00000185507	IRF7	0.854887	0.000196319
salmon	ENSG00000089127	OAS1	0.85476	0.000197217
salmon	ENSG00000136514	RTP4	0.840977	0.000315791
salmon	ENSG00000111331	OAS3	0.839493	0.000331342
salmon	ENSG00000159403	C1R	0.832817	0.000409012
salmon	ENSG00000160951	PTGER1	0.828913	0.000460699
salmon	ENSG00000173221	GLRX	0.822352	0.000559098
salmon	ENSG00000187116	LILRA5	0.821014	0.000581073
salmon	ENSG00000157601	MX1	0.812069	0.000746024
salmon	ENSG00000102359	SRPX2	0.805855	0.000880869
salmon	ENSG00000160932	LY6E	0.802536	0.000960372
salmon	ENSG00000128422	KRT17	0.798656	0.00106034
salmon	ENSG00000163565	IFI16	0.784337	0.00150204
salmon	ENSG00000241644	INMT	0.770216	0.00206735
salmon	ENSG00000132530	XAF1	0.74535	0.00345295
salmon	ENSG00000049540	ELN	0.734389	0.004254
salmon	ENSG00000187479	C11orf96	0.730582	0.00456334
salmon	ENSG00000140853	NLRC5	0.729619	0.00464429
salmon	ENSG00000135925	WNT10A	0.721496	0.00537184
salmon	ENSG00000189129	PLAC9	0.719014	0.0056107
salmon	ENSG00000221963	APOL6	0.71673	0.00583765
salmon	ENSG00000168398	BDKRB2	0.711409	0.00639375
salmon	ENSG00000065833	ME1	0.70549	0.0070591
salmon	ENSG00000183615	FAM167B	0.700271	0.00768841
salmon	ENSG00000125266	EFNB2	0.696072	0.00822521
salmon	ENSG00000154589	LY96	0.69113	0.0088931
salmon	ENSG00000275302	CCL4	0.672041	0.011867
salmon	ENSG00000163520	FBLN2	0.670843	0.0120759
salmon	ENSG00000095739	BAMBI	0.659481	0.0141977
salmon	ENSG00000053438	NNAT	0.645613	0.0171539
salmon	ENSG00000197766	CFD	0.644339	0.0174469
salmon	ENSG00000277639	CHD9NB	0.633221	0.0201651
[truncated: 9 more rows]

## Sheet: ST7. Trm numbers in mouse uvea
Supplementary Table 7. Absolute numbers of TRM cells in the anterior uvea across EAU course
Naive	Day 12	Day 49
7	69	215
3	48	108
3	66	315
3	60	95
11	60	36
5	59	56
	55	57
	77	53
	173	57
	102	53

## Sheet: ST8. Human flow antibodies
Supplementary Table 8. List of antibodies used for flow cytometry on human tissue
Target	Species	Isotype	Clone	Volume used (µl)	Fluorophore	Cat
CCR10	Mouse	IgG2a	1B5	5	PerCP-Cy5.5	564772
CCR4 / CD194	Mouse	IgG1	L291H4	5	BV605	359417
CCR6 / CD196	Mouse	IgG1	11A9	5	BV711	563923
CD127 / IL7RA	Mouse	IgG1	A019D5	5	APC-Fire 810	351373
CD161	Mouse	IgG1	HP3G10	5	BV786	748281
CD25 / IL2RA	Mouse	IgG1	2A3	5	BV750	747290
CD27	Mouse	IgG1	O323	5	BUV737	751681
CD28	Mouse	IgG1	CD28.2	5	BUV563	741392
CD3	Mouse	IgG1	UCHT1	5	BUV395	563548
CD4	Mouse	IgG1	SK3	5	BV421	565997
CD45RA	Mouse	IgG2b	HI100	5	BUV496	750258
CD45RO	Mouse	IgG2a	UCHL1	5	BV480	566192
CD69	Mouse	IgG1	FN50	5	KIRAVIA Blue 520	310955
CD8	Mouse	IgG1	SK1	5	eFluor 450	48-0087-41
CD95	Mouse	IgG1	DX2	5	BV510	305639
CXCR3 / CD183	Mouse	IgG1	1C6/CXCR3	5	BUV661	741649
gdTCR	Mouse	IgG1	11F2	20	PE	333141
IL-23R	Mouse	IgG2b	218213	5	Alexa Fluor 700	FAB14001N-025
TCR Va7.2 (MAIT)	Mouse	IgG1	3C10	5	APC	351707
TCR Vd1 (gd)	Mouse	IgG1	TS8.2	5	PE-eFluor® 610	61-5679-42
TCR Vd2	Mouse	IgG1	B6	5	PE-Cy7	331421
TCR Vg9 (gd)	Mouse	IgG1	B3	5	PE-Cy5	331323
CD103	Mouse	IgG1	Ber-ACT8	5	PE-Fire 700	350239
CCR7 / CD197	Mouse	IgG2a	G043H7	5	APC/Cy7	353211
CD49a	Mouse	IgG1	SR84	5	BUV615	751437
RORgt	Mouse	IgG2b	600380	5	PE	IC6006P
Zombie NIR				0.3	Zombie NIR	423105
Live/Dead Blue				0.3	Live/Dead Blue	L34961

## Sheet: ST9. Unximed_MFI_values
Supplementary Table 9. Unmixed mean fluorescence intensity values of live CD3+ cells used in FlowSOM clustering
Patient_ID	TCR_Va7_2	CCR7	CD127	IL_23R	CD45RA	CD28	CD49a	CXCR3	CD27	CD4	CD45RO	CD95	CCR4	CCR6	CD25	CD161	CD69	RORgt	TCR_Vg9	TCR_Vd2	CD103	TCR_Vd1	CCR10	CD8	FlowSOM_cluster	tSNE_1	tSNE_2
1	4880.84	168283	11199.9	6146.21	13088.8	3753.04	49.4916	3730.5	1801.46	642.755	18946	6463.44	2649.03	-725.207	202.411	-3548.23	2034.78	1457.75	1500.85	-2795.74	-1077.76	12294.8	16262.6	5463.14	11	45.6733	50.117
1	-833.744	73939.5	7985.49	2865.83	16701.6	9282.37	2463.67	1870.26	3186.24	15096.1	158061	9378.9	16990.9	-107.829	1646.99	1894.96	17237.5	2123.97	2227.81	-1291.18	-932.817	2529.49	5450.38	3754.4	1	63.6501	50.0148
1	1.13213	20751.2	4317.02	676.54	5285.39	5501.86	-364.467	184.855	924.409	6393.21	42703.3	5544.68	2707.2	-374.604	1937.96	34.011	2404.13	1596.83	190.736	-2630.99	-1628.73	1059.65	3193.81	1893.91	1	66.221	63.466
1	521.704	32440.8	2994.37	736.876	7791.17	9660.47	1710.1	119.24	149.788	4883.4	127757	8146.85	8081.33	-634.34	167.394	1598.3	1000.12	4842.6	-936.079	-2823.04	-384.828	-11.6184	5159.76	1162.91	1	67.3213	64.062
1	-355.539	16457.3	5182.07	188.291	4713.54	7941.71	-237.465	737.189	1181.05	18933.7	85665.6	9511.8	2255	-195.021	2211.09	7630.73	8202.51	2388.71	3.96294	-2068.25	-933.136	521.613	5964.88	2688.15	1	95.8088	96.9352
1	-179.163	9639.55	2463.04	524.549	9881.37	1543.88	28928.8	827.936	8106.22	101.381	65971.3	10223.3	-656.593	-1499.93	219.161	9623.93	2756.32	2838.03	290.243	-108.47	89580.5	1856.06	3646.81	39781.2	3	56.4972	137.261
1	288.914	7241.06	1853.84	-2149.53	7342.44	-521.297	21737.8	-178.003	1686.63	494.364	106918	6614.1	-1387.07	-1538.64	1156.23	5298.1	35209.4	6007.55	-1357.89	1201.98	261529	1379.56	10053.8	109188	3	57.8375	141.089
1	653.361	19576.1	-245.312	102.68	10802.6	8440.69	342.063	-283.641	797.535	-1514.99	199335	5528.97	851.865	-86.1045	-229.926	5599.99	4246.83	-287.12	-1124.72	-2409.28	-1398.83	-1041.38	933.857	12398.7	6	38.3152	89.7274
1	-169.816	7555.7	49.5059	-282.288	6718.6	18081.2	599.535	521.624	-62.4785	21852.8	164421	7729.53	-53.9319	-540.714	1426.99	3331.23	11279.4	7967.29	-261.886	-995.408	-1700.14	781.848	1242.1	2456.06	1	125.667	73.3737
1	-531.864	29012.9	3721.43	-280.427	9165.83	6118.08	-120.657	596.653	3011.4	-1114.42	224378	9100.61	3295.01	339.203	2568.23	3983.74	4283.88	1347.55	-96.399	-1419.38	-1257.81	148.571	4737.9	10847	6	45.1076	88.2543
1	1554.96	9169.04	3069.54	-147.634	11097.4	385.615	5610.49	-30.5955	1593.52	-457.116	77204.8	6868.12	1371.08	597.893	809.197	24.2629	2318.47	2206.42	-1015.91	-324.821	-1185.36	516.243	1804.66	42711.4	6	8.83962	95.2969
1	-321.819	10669.4	13871.9	-60.2299	10706.3	45854.7	-442.491	-71.7165	1094.62	22772.7	210839	12522.6	5746.44	533.343	631.416	21759.8	19047.6	8138.9	562.071	-1672.47	-326.647	657.34	331.253	1977.93	1	111.509	82.0683
1	-23.6392	81794.2	605.32	2525.61	32305.1	6989.92	-969.039	148.545	1385.13	11528.9	-358.498	4632.17	1805.89	337.781	-624.909	677.625	1110.22	4441.28	609.8	-1267.88	-1506.9	974.123	4904.4	954.542	10	62.796	30.7187
1	367.146	23692.2	4148.22	-509.32	14759.9	21923.2	-290.036	156.936	6743.85	43.0215	78194	12970.3	4489.3	1158.85	471.875	1678.88	8232.5	3554.03	841.673	-836.333	-285.269	703.71	1294.5	69282.3	6	11.2239	73.3384
1	-75.5556	21794.4	7202.2	751.804	10219.3	13680.5	3316.11	954.812	807.329	12965.6	172247	10738.8	267.48	-650.952	2838.46	3000.74	8667.6	2331.84	-1662.28	-2034.88	72.7133	816.544	3644.9	3073.28	1	111.14	70.6225
1	202.549	35834.8	7306.87	101.303	14179.1	23224.9	-147.918	712.664	2563.32	7396.82	48201.7	4420.29	617.732	59.2912	-213.454	1070.33	4390.64	8622.5	-177.3	-2329.38	-981.253	608.4	441.285	1791.49	1	90.7881	63.09
1	-174.054	15907.1	2337.6	806.399	4445.22	3374.61	6402.58	210.162	-846.961	-557.427	85605.5	10270.2	-325.665	680.821	2325.11	1043.49	2745.58	5464.27	975.294	-1560.6	-165.502	981.052	2169.51	13883.8	6	44.9358	70.6778
1	857.055	25506.2	6203.35	-1.98991	7274.73	5139.71	98.0753	284.07	3043.29	475.315	19239.6	6114.85	130.075	199.26	2352.86	837.298	7434.22	1779.58	-421.977	-930.8	-28.5826	1391.14	6119.46	21270.4	6	22.6209	71.001
1	-181.206	14574.5	6389.99	-157.439	14674	10434.4	6542.12	288.736	2357.15	25815.5	289242	2841.75	210.696	614.059	2472	3865.97	3199.51	1515.61	-1116.56	-1877.2	913.258	568.054	942.241	5658.72	1	107.72	101.264
1	-712.45	23045.9	3406.67	168.245	11746.1	9587.25	-122.678	1075.79	6337.82	159.864	62171.3	6217.72	1094.5	548.897	1945.98	832.78	6124.04	10708.5	389.63	-2170.36	351.088	141.306	1155.06	23102	6	12.5082	77.4157
1	-546.33	32126.4	1464.62	1483.44	4303.02	6242.03	-325.143	727.913	2100.98	-417.068	61364.7	8534.5	5191.03	410.191	1362.55	939.784	731.953	-631.047	1348.32	-2259.66	-1080.99	740.211	10387.8	8918.66	6	52.5823	77.315
1	123.985	8439.62	3013.06	-449.613	23422.8	15713.9	4819.33	328.853	5948	30.0289	109973	13045.5	642.674	667.769	-222.9	2290.78	3353.15	3027.46	230.045	-340.561	-1053.23	1144.05	973.692	58229.2	6	22.5373	100.711
1	-627.741	109588	3727.52	9220.43	6344.08	1432.5	4164.47	4773	2284.62	2028.76	91084.5	6123	2412.74	4074.59	2044.41	9106.1	5135.31	512.955	7047.32	3009.4	28073.4	20970.8	6882.49	16124	11	62.14	110.635
1	7900.78	36067.9	2514.37	449.019	8895.66	6223.67	-378.783	1110.42	4988.17	-203.428	190116	8134.2	2576.82	269.724	1809.15	4525.11	7287	4551.41	-1358.22	-1024.16	-1377.76	243.139	8741.64	18937	6	65.9837	100.761
1	1259.01	14225.7	2522.89	345.509	7872.48	14077.9	1671.1	889.902	1107.38	11104.6	133343	9890.88	53856	-1320.55	2009.43	1382.6	22879.3	2570.44	144.896	-839.225	246.442	178.797	6964.24	2119.43	1	107.503	53.0856
1	-645.73	9328.49	7071.19	-790.55	16564.2	12501.5	-484.932	2032.04	4218.05	14454.8	67636	5456.65	841.991	-206.056	-722.167	2867.28	13405.6	-2.5061	-592.168	-2396.04	-653.873	66.2856	2133.44	1167.3	1	110.755	61.0732
1	-445.499	6190.12	1126.42	-621.847	10810.7	665.945	5440.62	1438.27	1187.55	16.7387	172060	6289.52	1420.38	265.824	258.979	9954.46	10722.8	480.604	80.4037	-1289.12	120545	241.213	3782.67	74328.2	3	62.3762	131.404
1	-201.671	31101.7	5079.32	217.45	10059.2	32073.3	-292.674	196.569	3042.89	-587.289	91782.1	6195.96	1976.86	1365.88	582.379	2531.27	4934.38	3819.29	-65.3381	-999.535	-794.153	-63.9608	2940.23	21031	6	25.2847	76.5742
1	264.499	214341	21978.4	3083.68	22310.2	7038.08	601.535	2895.27	1199.8	8332.82	4989.72	1731.66	7016.53	2532.61	598.947	-2228.91	976.479	2047	1879.59	4435.99	-966.48	498.211	3844.67	-118.423	12	56.5218	35.5992
1	14724.2	20414.2	8596.18	-254.899	12586.2	20686.4	595.889	1361.02	9732.96	24527.2	212539	10863.2	1851.06	-907.646	2136.13	4956.81	12392.8	4386.35	-988.957	-2526.17	-2066.86	-103.859	3522.92	2751.36	1	89.4377	70.7097
1	-590.956	9057.6	-439.865	753.42	13751.2	240.715	4173.25	1310.53	-522.184	417.526	88711.2	2562.68	-1577.13	67.2563	588.298	280.01	1671.13	5892.49	-104.194	-2053.47	-857.854	377.596	27.9397	19393.2	6	9.94381	95.9773
1	621.851	29355.3	7352.64	-1044.72	14904.5	19471.8	-127.412	-87.2317	5513.61	-426.265	78837.5	6455.55	1250.5	1241.9	-1278.27	2203.9	4067.2	9059.24	-198.648	-951.666	-83.0635	183.255	1196.83	14871.2	6	22.6912	77.9253
1	-1067.43	22892.8	1719.4	-700.953	2451.1	9023.11	567.405	301.546	2193.71	-218.622	57155	1191.67	4013.72	-691.357	862.516	509.273	167.851	1192.81	705.005	-2550.42	-1106.08	752.426	5639.99	7169.77	6	54.704	73.8359
1	-768.175	13142.2	7192.19	435.529	13204.4	630.605	16945.1	1186	9331.46	-475.965	119127	2738.25	-276.243	-545.666	797.843	3669.87	27324.4	7277.37	-415.644	-1206.82	-2119.77	72.459	1227.31	63460.2	7	1.84782	103.013
1	-221.87	16260.7	3527.88	0.634621	3245.73	9552.77	-77.429	439.627	62.603	7895.86	25626.2	6326.18	905.803	211.633	555.124	-618.724	2021.64	3355.58	63.565	-1161.42	-738.382	204.42	572.744	1621.98	6	65.3026	59.0567
1	-47.2378	9968.74	-56.4067	404.986	3998.75	4238.46	6616.59	388.768	1230.04	339.97	74069.9	4214.67	6156.46	714.034	560.578	3427.92	732.879	44.5431	-5.2348	-1830.88	27967.6	-262.159	5352.43	13393.9	3	55.9794	113.53
1	-376.781	18016.8	6541.17	2332.26	12465	15899.2	-428.711	936.753	9786.28	577.371	73889	9363.82	-75.443	583.774	705.883	944.634	14800.4	4628.56	634.028	7226.92	-1777.18	1577.06	1898.31	41542.5	6	10.376	75.2122
1	-414.876	19109.3	6905.57	-719.508	14314.3	39809.6	-8291.47	1316.26	13272.2	-376.76	64244.4	7310.71	2304.68	1165.11	230.975	444.603	16214.3	-14700.7	1174.87	-359.304	1332.71	5468.7	-251.387	44056	6	11.7634	73.3891
1	64.7668	10096.9	1323.71	-107.735	9686.11	30641	745.718	-91.3705	3231.61	14401.7	236072	15930.5	18317.7	76.8956	565.418	13566.2	9820.23	7416.17	302.86	541.851	-878.537	-648.285	344.085	2809.83	1	111.48	37.6924
1	456.055	9278.53	3793.38	-577.421	17003	13791	267.046	-364.872	4072.69	-2666.62	307317	6658.63	3396.46	4823.22	1663.76	8570.97	12762.7	3124.95	-7.68527	792.529	-976.775	46.9833	4804.73	22203.3	6	33.3379	99.328
1	-2808.72	36999.2	7641.02	-2939.14	6951.73	20875.1	561.378	2488.38	4593.31	11960.5	114977	2008.91	4576.16	1007.18	1058.9	2803.95	886.553	1822.39	-870.58	-7377.87	-5352.18	-83.1768	11199.7	-217.636	1	71.7182	48.5484
1	-255.258	12579.6	3175.65	185.141	31179.5	3993.51	9927.19	726.455	4230.76	511.413	44729.9	9635.99	913.497	-273.948	459.307	76.9778	8758.48	2410.68	10.4901	168.459	-372.524	1191.82	3790.01	30139.5	7	2.85997	96.6193
1	-853.32	618581	60356.9	15574.8	10283.1	3207.54	921.103	9107.78	1216.13	846.929	46380.6	6424.21	14535.9	9013.44	-1087.61	-2164.67	6124.5	-598.695	2931.14	10616.6	4947.71	26606.9	18347.5	6632.32	14	44.9224	32.0728
1	-919.643	18078	5403.77	-44.8764	11771.6	9263.66	222.422	4247.28	12346.4	50863.4	76315.5	9282.71	3696.01	1536.65	4006.25	-101.547	4250.44	2538.7	-222.528	-2512.03	-708.6	-348.517	4074.45	2149.51	1	99.2852	66.1594
1	-109.541	7379.01	5913.92	520.835	10956.3	11199.8	-802.705	327.279	1905.3	-309.509	51463	7729.41	79.7748	384.819	967.976	924.575	6024.51	-93.2277	-429.42	-2066.74	-745.799	1175.3	1734.32	18289	6	30.2168	76.8695
1	-662.261	136079	14122.2	3242.7	5931.08	4083.81	-561.667	892.161	1882.79	-30.9415	19963.4	5328.07	2852.43	1931.39	840.331	-889.471	2301.74	126.352	2185.47	-1612.18	468.828	12887.5	8323.65	7954.16	11	46.4643	49.8372
1	11.6719	11311.2	809.726	-1040.3	7650.09	1589.47	9471.15	629.061	1323.15	-264.422	136097	4995.73	1458.23	-669.347	1344.63	6443.46	2643.3	2042.63	-565.856	-444.363	121320	576.444	4928.51	20140.6	3	58.3708	132.89
1	-396.981	7587.07	-757.801	-165.01	17562.1	5864.88	6601.74	403.268	464.087	-894.118	70107.9	10679.9	18.7377	-457.755	-454.791	17057.7	2605.72	3650.07	185.324	-1549.25	107087	336.153	2491.98	34505.9	3	60.2753	133.157
1	-27.5009	9063.4	-1329.61	-691.907	19666.4	1239.25	7245.84	816.658	14308.9	276.681	147797	5379.9	933.93	299.456	654.311	2967.36	7291.24	10180.3	-293.046	-1493	-1338.15	206.034	1195.48	76735.8	7	17.2477	98.583
1	-551.06	9425.55	-1426.48	-699.924	9749.92	-464.76	36322.4	1318.99	5120.99	12.2688	47986.5	5353.63	-1558.7	304.626	268.997	669.73	3332.28	11777.2	-187.896	-888.614	-275.725	816.911	-194.704	33886.7	7	5.2938	101.148
1	-909.041	16244.6	3238.93	-177.176	3410.92	2166.24	682.758	704.89	1250.88	-575.338	36968.3	3388.06	1360.63	339.527	2987.65	213.77	731.579	1508.58	-69.1086	-589.952	-402.178	-696.48	4686.02	9624.32	6	51.5867	72.0434
1	-438.137	5063.23	-953.695	-694.741	7191.25	-267.931	7680.32	1409.86	3356.65	35.7868	110425	7336.88	478.249	1217.61	-1135.77	3544.94	2486.74	2953.99	-154.855	-2179.57	44172.9	219.37	328.826	30799	3	48.4696	126.026
1	-397.955	9441.06	9095.39	-191.275	7441.13	7544.92	12197.1	3736.16	-352.008	-364.905	99811.7	5374.13	383.299	-374.78	304.655	-651.455	4845.17	5358.98	-947.447	-3068.94	-2209.44	1086.5	1118.3	37442.6	7	4.70429	97.8303
1	-1343.29	20426.6	4935.34	-1217.09	14142	17668	-118.212	2719.49	9572.41	35653	212784	13653.4	3213.56	416.025	1183.2	6485.01	23449.6	6026.61	-207.435	-1584.78	-2093.11	1019.83	982.757	3234.15	1	122.453	65.8121
1	-388.998	23837.4	5588.84	-242.692	21908	11654.9	-660.626	1186.44	10151.8	-42.8084	35641.9	10164.1	2034.34	-383.127	2857.93	1871.71	10724.6	4631.56	-18.6824	-672.262	-354.366	266.593	1929.07	48701.6	6	9.0013	73.8016
1	-1335.75	15438.2	10048	-935.531	22167.5	2842.48	50195.7	9068.83	2335.35	-2208.33	324706	18637.4	2365.67	1745.16	2280.15	35538.8	6556.01	5084.78	624.854	-3688.28	190941	-777.655	2508.03	45444.3	3	61.1599	137.509
1	-252.126	5758.71	159.689	-7.20804	6558.9	4479.62	-113.86	458.166	1071.93	234.053	74366	4840.97	3650.82	-540.288	1466.59	706.874	260.185	1351.68	-186.509	-1023.23	21100.9	621.355	880.799	11317.7	3	53.622	113.109
1	173.167	13117.2	2011.23	-231.944	3044.67	8171.55	279.309	544.393	2354.6	-550.922	81941.6	4379.95	2088.08	1374.03	-508.751	3732.19	2040.61	1456.45	248.232	-52.2666	-393.968	1097.78	204.984	14894.2	6	39.4722	80.4048
1	164.412	18738	4541.46	-764.181	11108.7	13930.3	-462.22	512.108	1461.92	10120.7	185322	3775.77	2120.29	888.382	1101.89	4232.43	847.259	1216.9	-533.553	-1412.44	-48.6007	362.125	340.38	1774.77	1	80.2832	56.8075
1	-1544	401395	46865.7	1318.6	7339.15	5794.45	-1294.69	4561.71	438.862	6487.58	56512	854.91	15712	3060.06	130.566	-2458.35	1177.14	186.37	595.734	-2031.76	-3136.75	34201.1	11399.3	-80.7207	14	52.9493	38.0122
1	-835.252	23800.6	6032.93	-826.394	3616.09	6030.65	18711.2	1043.95	3547.86	123.064	95963.2	8480.89	179.939	-244.112	-3054.17	28088.6	4623.53	1743.28	-797.789	-3279.21	-2134.01	557.088	5592.71	12492.8	7	13.886	106.913
1	-511.811	22854.6	8487.68	602.946	8382.43	13673.2	-26.0139	3191.48	486.848	22213.1	98133.4	5961.59	1895.89	602.2	396.884	9501.19	13289.4	3897.67	-227.804	-2451.09	-1155.83	275.912	4705.25	967.657	1	111.071	73.2629
1	-714.054	19438	4170.24	14.8963	1849.67	3982	-350.519	1308.43	1041.67	-248.744	26292.7	3714.48	2323.02	1886.96	1143.99	330.339	1457.24	442.841	226.766	-1906.93	471.898	897.89	3770.87	10811.6	6	50.997	68.7149
1	-750.939	8697.87	7351.4	-155.255	10740.5	2914.46	-375.611	1119.59	8180.42	-768.761	138154	9387.96	1811.99	-832.233	1644.13	9055.41	3062.4	4037.69	138.446	-1385.65	-1214.82	254.323	1407.31	38727.7	6	25.0866	91.3949
1	-1099.65	13321.2	8032.93	423.815	4448.06	9109.13	273.38	959.986	1240.03	15891.1	104665	6758.69	3671.02	-162.262	3194.79	1025.49	1702.35	1560.55	-35.2445	-1685.33	-1582.15	223.456	5898.79	660.863	1	78.1254	68.5443
1	13.3471	42833.9	6727.79	2035.12	29171.8	5483.62	84.824	242.24	1247.62	-219.487	17887.9	3180.71	1521.99	1556.06	1073.11	1219.55	893.913	881.657	12.9043	-1852.43	-700.041	3044.14	10724.2	7675.9	6	39.9791	51.8272
1	-228.269	16611.4	4097.78	667.223	8957.7	11632.4	-603.957	593.558	5679.13	22545.9	166674	7319.08	2465.02	-1040.27	2034.88	2300.38	12040.7	13464.1	509.737	-1550.52	-619.04	374.754	554.203	2329.75	1	119.266	60.3467
1	-1814.92	7527.05	1239.27	-2476.37	19361.3	-236.775	2650.2	1568.53	3757.75	-979.66	99156.6	-872.89	2205.95	-2011.83	1130.41	6956.03	2223.04	8381.59	-1306.05	-5007.88	136805	640.304	8035.28	29298.1	3	61.9478	124.472
1	1.87576	61778.8	4176.82	622.995	12209.4	10569.3	46.6988	1201.58	4177.99	16811.6	38551.6	3646.6	87.2349	-1177.47	-777.762	-603.287	5806.14	4100.95	-26.1651	-2123.16	-1244.11	33.4778	558.926	1765.07	1	77.4556	35.4657
1	106.301	12070.6	8441.09	-1837.3	12229.7	4176.53	-713.163	950.697	19745.4	36448.3	231144	9963.54	2451.71	1002.09	-641.761	29794.1	7266.76	5183.77	-173.657	-738.121	-1291.2	500.235	2055.07	1419.24	1	122.775	90.4304
1	-186.294	11830.9	726.114	558.048	14441.3	4134.53	10916.6	1194.21	3039.18	-465.607	114891	4263.61	890.601	325.097	1515.51	2281.28	3136.13	3476.04	351.133	-1297.95	-454.654	538.345	1327.9	30043.4	6	19.4093	105.276
1	-191.485	10269.6	-243.756	-268.918	7896.09	80.8551	2711.55	3430.45	2533.46	-646.533	70219.3	10681	-151.508	-802.123	-987.467	10226.7	2640.42	2823.74	-228.298	-102.213	84506.9	929.568	4075.6	21885.9	3	64.3283	125.073
1	-561.841	18295.7	5377.23	328.583	14862	17401.3	-1184.7	511.087	4229.99	22555.5	272203	12166.1	3656.81	-326.654	610.721	6756.44	17848.1	6509.66	-515.226	-2021.55	-1666.04	1184.02	4369.25	2777.92	1	117.005	66.4181
1	-518.901	10527.9	1559.15	-2.28889	10965.1	-214.136	32372.5	517.166	553.181	-561.617	131562	6069.44	1455.55	404.891	-949.654	2098	4194.94	5005.44	59.9972	-1985.45	-1321.94	100.602	648.438	41839.9	7	8.0153	102.142
1	195.284	30551.3	468.182	-414.582	17040.4	22420.8	-146.845	1127.57	1302.47	13378	262993	15199.8	7015.28	1057.9	1475.46	5939.28	173.296	7285.76	249.006	-1082.04	-1069.63	318.487	1612.82	4551.99	1	96.3569	45.4156
1	202.498	27646.8	4502.71	1286.2	20324.8	9368.42	-8.31599	582.93	2929.74	-318.498	45720.7	2792.38	22.6812	-309.734	-1524.13	577.34	2111.28	436.642	83.1056	-1428.71	-542.654	409.91	1309.82	8625.89	6	26.9082	74.0941
1	-47.3505	15091.6	7693.94	48.1863	5584.31	21353	-60.6526	-124.407	2218.56	14418.7	122787	8974.71	786.27	-793.816	367.269	5319.63	7504.99	5200.42	129.884	-1268.6	-1185.99	286.992	873.097	1160.39	1	111.117	71.7813
1	-1172.59	22618.7	6862.24	-2847.54	10455.2	9821.87	4659.68	917.06	4366.8	-588.16	47561	9045.92	3724.87	2090.25	-716.238	-295.96	12771.6	7878.95	586.123	-3785.26	-913.12	263.517	1536.02	45009.5	6	13.9436	75.6268
1	325.3	12270	7278.07	-457.307	8644.22	9039.33	184.075	-629.405	4529.11	132.747	114615	3219.44	703.316	-857.282	-233.653	12374	1501.17	1643.53	7479.94	180057	-917.839	-261.483	3248.58	1027.55	16	68.7062	4.84611
1	-715.305	22905.2	1467.94	96.7319	4358.65	10050.2	-108.369	999.931	956.325	-208.397	63595.1	6983.04	3542.66	-0.610754	2148.01	-594.009	796.36	-280.491	-157.358	-832.468	-358.315	1560.04	4827.19	5794.75	6	52.4081	75.2258
1	-162.833	14194.2	7092.67	-817.711	8986.55	17750.1	-297.462	664.146	3752.84	30091.1	288215	5784.17	2052.78	-759.917	1141.33	3641.68	13082	4220.34	-1185.07	-2715.48	-2676.65	88.6305	2058.61	4000.85	1	115.386	69.0772
1	4229.33	21599.3	2048.28	-359.607	6625.45	13121.2	-80.4036	723.456	6878.87	-254.742	129227	8667.72	10122.3	1485.28	133.765	3132.7	2525.18	2539.88	-490.342	-943.332	580.013	635.568	-223.74	13997.8	6	37.5848	100.039
1	-224.334	30069.8	8360.07	274.403	19428.7	17406.1	263.189	937.814	3874.72	14789	40370.5	9370.36	2624.87	648.735	1298.38	250.897	2617.69	435.23	460.02	0.0844727	-1769.65	-1079.52	4533.15	1066.65	1	91.6163	64.1177
1	-1111.1	10640.4	7184.92	-604.926	7698.39	6388.89	1064.08	1894.39	3107.42	309.96	175705	6552.41	704.928	970.027	-457.04	19066.3	1924.02	2749.35	681.324	-637.283	46562.8	680.565	2692.55	31222.3	3	66.8757	127.791
1	1049.09	6223.88	2476.19	-146.445	12265.1	640.817	7712.28	-335.901	2082.94	-109.206	91804.4	12172.1	-702.472	-1906.42	503.652	11405.3	5933.52	6721.75	-901.044	-1175.11	82187.6	418.393	3507.93	51333.7	3	62.0125	134.244
1	5287.85	340821	31511.3	7235.92	12489.2	6443.61	1310.17	24826.9	2833.94	8365.82	95280.1	8906.96	14318.7	8936.45	821.369	-2783.65	1811.37	1758.11	443.223	-1545.48	-1455.52	11307.9	9690.04	899.75	14	53.8612	39.625
1	308.158	19406.7	-20.3516	-108.589	3515.56	3296.57	194.939	87.6362	1187.95	-307.938	34563.3	3866.24	2441.93	-164.598	-48.192	1013.46	778.04	1141.08	-70.0799	-2084.52	-392.001	1723.22	3437.83	2605.45	6	53.7969	71.071
1	17191.1	10618.7	9828.43	-324.761	4942.03	10217.8	-294.828	805.652	3319.7	-318.329	68809.1	6975.79	1394.04	-21.817	1675.62	13348.2	1650.9	7784.64	-234.268	-929.885	-546.141	162.616	5212.15	8736.73	4	77.5069	119.099
1	125.517	28172	3165.63	65.0153	9956.68	14791.8	1349.53	155.602	3947.69	17135.4	247764	9622.38	403.768	297.134	1878.56	5654.52	10276.8	6370.54	-496.158	-388.079	-724.816	-555.745	906.697	2051.16	1	108.759	71.5011
1	18487	86662.2	13415.2	4184.26	3497.57	7175.17	-81.4192	-147.51	893.114	225.004	117202	7606.66	889.665	-154.712	2153.87	1960.76	2742.63	1806.16	1788.21	3099.55	478.662	2632.42	8177.03	9779.44	11	65.7626	99.5695
1	644.121	8528.65	4639.37	770.41	12084.3	392.64	2919.68	469.015	3105.23	-771.428	40910.2	5657.92	695.331	-509.372	1509.98	1167.02	2645.84	4889.34	-521.532	-1889.46	3559.41	754.142	1841.03	12532.3	6	34.0573	67.4818
1	325.825	43232	3381.48	-355.978	9514.13	9241.63	-574.452	309.484	3110.27	-610.169	183290	2128.57	1896.78	630.7	1480.79	3001.75	20582.4	1665.69	-60.5084	-538.413	539.47	937.21	-153.543	7078.14	6	16.9892	76.8177
1	-3763.71	-2661.86	-3378.18	-4941.47	523.786	4264.27	-793.401	2610.44	597.767	753.526	4953.92	10301.4	7602.02	216.17	-2355.67	-6706.36	2969.76	-2601.96	-140.536	-12154.1	-7378.34	1689.25	4045.66	15493.4	9	61.3046	88.5211
1	-410.787	78624.2	17846.3	860.561	10210.6	16480.7	-802.266	1179.63	6393.28	20882.2	103158	11452.4	957.24	-1569.14	285.559	952.697	6783.79	5080.8	-372.555	-2468.06	-1157.89	1256.9	8790.17	2375.24	1	101.788	63.9325
1	-571.149	21397.6	15118.7	-2.0147	8484.23	29394.8	-412.123	996.364	3143.84	29548.2	166072	9910.88	234.084	-1056.03	1680.92	10200.7	34029.7	6651.5	296.681	-2139.02	-1366.97	1042.12	1080.22	1026.86	1	115.289	77.4989
1	-182.845	10461.9	3015.04	-410.796	10582.7	1611.88	29698.7	436.081	799.817	298.92	174279	5376.45	594.798	-256.881	277.821	14495.5	5798.38	6072.73	-783.862	-1626.09	40022.1	-702.34	1848.09	89659.4	3	58.8331	136.025
1	6033.59	6264.26	719.115	556.06	8124.92	544.788	13710.6	1303.58	1162.22	305.786	62447.6	7765.42	595.347	-685.967	1591.31	904.246	2349.71	2030.94	401.013	-900.041	27248.4	-504.574	3402.35	11278	3	47.3198	127.4
1	-243.024	64689.9	9246.04	2496.68	12640.8	29855.6	-130.972	461.526	1033.07	11253.1	162130	15010.6	4275.7	651.03	2221.53	5435.51	2728.71	2095.51	2113.53	-2081.66	-408.314	1895.98	5209.17	3497.59	1	85.4817	78.8173
1	1094.09	200424	17374.1	-7.62808	7930.86	8158.85	629.105	20932.7	1648.79	17285.7	91280.4	9963.13	19549.1	1238.8	883.394	-595.574	9876.73	671.527	82.3889	-1102.1	-796.204	13224.7	6520.82	1706.06	14	53.1389	41.1425
1	-757.533	12411	1033.84	-104.706	14710.1	3241.11	26534.1	1622.51	1677.87	-1258.57	242808	4042.61	2839.57	-864.358	1574.51	17685.3	3376.48	2644.39	-400.498	-2081.25	10488.8	-719.562	3118.99	38370.7	3	43.1392	123.238
1	603.61	49168.6	6542.89	-747.098	12282.5	33516.2	-927.341	1204.95	947.613	30755.4	156561	7558.42	858.54	344.866	415.776	7320.96	6077.4	19238.7	-34.2576	-1357.19	-804.826	1684.47	106.866	2772.59	1	102.508	76.0735
1	-90.5782	25724.4	2253.47	-753.088	9417.96	21498.2	-384.943	230.29	2490.17	10516.5	133554	8555.37	3569.9	1617.89	744.191	1750	2844.63	2538.65	255.312	-1714.12	-354.71	-328.722	2648.99	2653.85	1	85.8509	61.8573
1	-273.994	7491.6	128.251	335.997	10236.2	10105.5	-221.17	666.724	2219.49	-625.506	240782	11972.5	1332.23	281.154	-87.0755	14840	7206.31	3545.89	-1.12057	-1031.76	87.4704	390.828	230.339	41450.7	6	32.2854	95.6605
1	14493.4	10376.9	527.077	508.876	9016.04	14547.8	-180.606	847.053	4174.97	-109.125	154863	10454	2751.61	824.131	260.256	4772.65	3707.6	2104.47	-262.34	-434.752	-147.749	-28.1875	3044.61	21528.5	1	65.5493	102.129
1	-324.976	13804.6	9234.58	1.9018	8422.44	19323	344.238	673.497	2043.39	11599.5	270836	7066.46	1336.91	531.121	1515.93	8686.74	2140.8	1657.73	-350.214	-1735.49	-478.156	515.064	591.763	3197.76	1	91.7584	77.1286
1	-881.624	9799.55	6497.07	65.079	9778.67	6273.62	2824.5	2003.53	605.312	-120.632	102016	16335.2	624.249	641.945	1739.04	2154.78	35570.2	7831.39	603.61	1541.14	-245.142	988.937	1076.87	72523.2	6	11.8273	80.6951
1	153.043	9595.48	2006.82	417.529	23069.5	12807.5	5533.18	668.682	-115.702	-563.71	56109.6	12028	1349.02	-660.806	1429.15	16758.3	2401.16	10713.1	-301.843	-1258.18	-1694.57	555.566	1296.76	15027.9	6	27.295	109.39
1	302.117	35187.7	4968.05	4.50132	52539.3	19938.7	2080.34	382.804	9980.9	-164.089	14811.6	4397.64	339.623	-194.903	-370.953	-1164.65	32213.6	14285.9	-219.332	-2091.35	-533.791	611.099	186.707	66381.2	6	7.07619	74.867
1	-1512.04	9683.98	365.958	-630.964	1716.58	5751.45	389.648	1439.63	2021.03	-264.823	42250.4	7168.16	6058.83	401.331	841.999	-1046.47	734.203	256.655	476.037	-1907.86	-1033.62	830.481	7889.6	1135.41	6	55.4254	72.0801
1	378.94	31059.9	7815.87	-1123.71	14219.8	19828.4	788.239	1167.35	11691.9	31993.8	249392	4576.87	1613.25	1026.37	3565.72	3186.82	9941.5	13536	22.4724	-1819.14	11.4352	473.337	-678.346	2549.14	1	121.079	62.852
1	655.478	2334.78	-145.66	52.1653	11803.3	1000.34	9348.21	-63.3594	622.801	586.538	25366.7	5585.94	292.644	461.898	-791.013	1.28793	974.571	-132.725	-1071.38	-2150.72	-1994.96	-4.52618	2506.78	7197.76	6	10.9425	98.2988
1	366.582	11594	7514.57	205.224	7916.21	14986.7	-139.294	690.534	1203.88	21224.7	189576	9232.53	1215.74	-894.86	1752.91	2544.18	3576.32	4339.21	-738.574	-1732.89	-1181.87	138.012	939.343	2461.47	1	89.6375	75.4736
1	248.2	19206.1	8857.16	83.1957	16301.8	3782.13	3632.43	-29.7667	13431.4	433.306	106052	4098.62	-331.627	-434.773	-364.849	1526.18	3460.91	7134.77	-102.214	-1694.51	-625.257	1453.43	847.329	68837.1	6	6.96412	79.992
1	-1009.48	27130.3	4260.3	1062.43	11763.7	10515.3	-611.239	953.41	1265.21	136.795	18042.6	5367.3	986.994	-459.57	1662.18	-71.3103	2667.09	1130.47	-192.85	-1662.33	-1057.81	1361.48	6419.24	13848	6	26.8395	66.5875
1	289.289	16393.1	3659.75	24.028	7809.24	8676.65	-572.798	9.52071	2197.93	262.164	19681	6858.8	704.153	-992.458	2212.3	-1816.69	5326.49	2782.66	-224.495	-2185.57	-323.547	1065.2	4821.88	17427.6	6	26.8202	66.681
1	-73.3084	10949.7	1398.22	-259.89	44434.8	14437.7	2887.15	1199.1	11167.3	294.155	24454.2	9284.25	3454.82	538.59	16664.7	4384.25	4725.53	-491.603	-264.595	-1614.55	-28.0007	1248.5	-28.1655	51149.3	6	23.1565	93.4339
1	-157.822	11444.7	9485.45	70.7243	7220.68	25786.1	-391.947	483.339	1690.2	12939.8	125683	10992.5	1554.98	232.313	179.07	19724	6629.99	11698.8	-832.673	-2198.5	-1481.19	1189.31	1924.08	1951.83	1	113.283	88.6995
1	895.337	10030.1	-200.574	-348.694	22314	-416.111	3608.23	3849.32	6344.44	-249.133	115332	5908.28	-48.8447	-1319.78	984.835	14143.7	2343.19	4407.67	-790.873	-653.495	79628	706.979	4600.61	46197.4	3	63.4189	130.408
1	178.109	43883	2903.11	349.676	9526.62	5956.18	252.594	818.31	4043.01	18721.1	57950.2	6368.2	413.846	31.0254	571.935	2927.43	9599.88	1004.13	5.55824	-326.984	-402.843	429.403	4659.69	1041.52	1	105.557	61.9443
1	-1572.43	6533.13	757.916	-224.455	14474.2	1561.88	60206.2	1920.48	26975.8	-733.738	248121	2308.41	-70.6285	-500.827	-492.238	55224.3	16336.4	12052.7	19.3199	-309.684	-1756.53	17.7617	635.165	193584	7	6.54168	107.922
1	479.048	32301	6466.24	-140.166	12237.6	24926.4	-171.363	207.937	3041.3	14707.9	251114	6469.58	1820.61	-1401.06	2444.1	13250.5	1909.91	852.281	-262.043	-1734.46	-1096.36	418.16	1393.35	2713.65	1	95.4106	78.7841
1	-1287.39	10630.7	5188.98	337.178	6300.97	9293.68	-834.205	1040.48	3004.91	25798.7	147122	12248	2607.84	690.364	534.422	7794.24	20949	2315.49	525.733	-955.24	-617.552	454.025	662.466	1388.28	1	117.777	72.8719
1	34.4514	18922.8	5398.85	-224.59	43157.8	3041.5	-990.641	535.628	4187.17	-271.761	22861.8	7350.9	1225.51	436.318	90.321	-35.7153	9269.71	10226.1	-19.0394	-1325.16	463.091	1158.78	899.286	23426.6	6	9.50685	64.0565
1	107.924	6729.33	5986.71	-48.2051	5594.52	2759.63	6352.34	935.723	1056.04	17002.1	69645.6	8453.34	1316.25	889.382	217.28	19808	2014.24	454.221	-355.764	-960.412	-1078.35	529.482	723.683	647.275	1	104.092	98.7754
1	446.625	21977.5	5855.51	77.4804	58534.6	8672.49	-752.746	1121.63	15882.1	-415.821	21022.3	3438.79	903.755	-678.338	814.223	-447.048	553.036	3338.34	-1.22586	-572.956	-37.5388	903.543	349.138	48830.5	6	10.0718	67.6234
1	-288.258	10940.9	5006.6	421.495	17399.1	5616.67	2151.82	704.928	850.713	322.082	12095.8	11210.5	869.315	-832.246	2195.3	808.439	6061.19	-1852.39	-15.3208	-1224.37	241.544	2380.94	4138.37	17001.3	6	26.1307	64.5187
1	-234.669	14893.2	5637.26	948.234	11076.2	9882.82	1021.53	230.095	1081.79	23165.1	266003	9630.54	9641.39	-421.471	-607.951	22407.8	28688.3	6107.84	-49.622	-694.933	-898.456	-339.601	5048.5	2831.2	1	132.134	64.31
1	382.996	24388.5	5695.88	-263.072	6353.36	19304	370.346	423.676	3377.18	17948.8	139479	6565.88	1222.96	5.03744	736.544	2457.63	1645.47	4292.8	-1008.81	-1899.12	-266.131	669.094	602.07	1259.32	1	94.7076	61.7809
1	151.942	8568.24	1170.52	-1355.57	21610.4	3508.32	26844.6	1415.3	11876.6	-825.525	105181	9322.53	-352.072	1627.09	-995.553	13304.4	17141	3224.79	737.319	-1509.48	175165	-593.982	4255.28	155083	3	58.0506	139.957
1	-538.629	19856.5	5025.42	-132.96	22419.1	13934.5	-282.629	1192.71	2090.51	25378	125005	16710.5	13818.6	6820.88	3874.78	2502.4	65680.7	4176.17	169.702	-1576.46	-687.206	68.3712	7573.39	3260.86	1	117.598	48.3241
1	-556.586	7378.59	4655.46	71.7915	2288.29	3890.38	457.587	700.068	719.229	9378.63	55611.7	9891.58	2738.8	497.289	1039.13	7985.47	2415.76	1079.31	-132.245	-1277.26	102.158	432.505	2085.78	1916.55	1	72.967	92.473
1	-387.134	240231	25295.3	4389.05	16750.7	3493.85	41.7522	15504.4	2234.12	4708.59	27517.1	1102.35	5603.16	1901.94	891.82	-889.621	555.259	2265.6	1668.73	906.534	-1256	18489.8	5080.67	862.041	14	51.1564	39.4536
1	283.71	780504	61348.1	16186.6	8678.83	115.136	-239.271	21839.2	2885.05	4755.74	54951	524.223	7178.66	3128.17	-1488.21	-10145.7	2953.64	-92.6758	2103.31	-5040.68	-4035.61	81100.5	17829.4	986.388	14	51.2732	33.5109
1	-118.28	23844.5	2348.63	-211.844	8682.17	9252.27	-199.067	17.8862	1362.4	56.0417	99837.7	3363.7	3884.42	1869.07	927.712	3337.6	484.063	799.021	302.225	-670.223	1882.56	-471.299	5219.05	4865.88	6	51.8954	84.92
1	-969.778	22680.3	4418.47	-915.45	9642.24	53321.5	-457.834	1249.45	5374.5	10079.8	132565	14122.6	9890.8	1297.3	1508.73	6909.9	1227.22	2326.69	129.636	-1250.44	-685.332	248.357	3744.41	1476.42	1	83.9372	43.0175
1	366.924	51522.6	2222.55	837.444	20230.8	7150.42	919.795	353.689	3489.11	13158.9	19042.6	-1020.13	-1093.89	-1266.84	563.365	-1511.81	728.548	885.26	-637.292	-1301.93	-719.991	-157.088	1589.83	222.412	10	69.4808	36.7213
1	578.246	19252.2	12131.3	-652.898	16728	15003.2	143.407	1238.18	15072.7	43182.7	82527.8	10115	1979.88	-315.407	1985.54	841.791	16543.1	13793.8	-251.027	-466.231	219.344	508.339	1080.17	1566.28	1	122.317	60.7663
1	-185.811	7865.39	1030.55	-305.473	5686.39	342.638	16414.1	540.392	1177.8	-243.637	62826.8	10329.1	-1327.78	-1159.75	1326.86	2550.34	2562.35	1957.93	330.967	1019.84	125798	2020.72	4332.98	74634.4	3	48.6747	129.094
1	-604.973	33984.7	3942.62	407.391	8752.68	21928.6	-667.78	1011.01	2181.03	13137.8	164653	9008.75	2432.06	485.239	2267.72	3228.19	2391.03	3988.19	694.277	-50.1305	-345.497	1004.48	3334.32	3197.32	1	88.2263	66.2224
1	-509.959	214709	25194.3	583.074	7182.37	6178.58	107.651	13029.9	302.307	10996.1	60562.8	9248.81	18916.8	3342.67	36662.2	4100.84	2129.82	2268.21	-302.449	1153.19	-337.899	9076	5336.91	1083.22	14	52.9805	42.0676
1	-301.419	18694.5	334.198	698.272	17981.2	7680.06	-244.206	434.307	1131.32	11890	15274.4	5157.07	659.933	949.768	670.418	809.495	3066.77	1065.71	81.7073	-1259.25	735.876	449.599	433.411	-553.266	10	69.6973	43.3559
1	-30.3114	31363.6	8348.44	136.082	23859.6	13531.1	-650.163	597.956	7867.39	30858.2	40130.5	6172.92	554.533	-234.807	631.401	577.4	42687.9	1907.39	298.298	-333.584	-2085.94	1795.84	2328.58	569.198	1	116.467	62.218
1	247.16	9863.28	3335.47	61.0923	17905.3	7836.47	1412.34	200.545	3021.22	278.133	30899.3	5750.01	1994.24	-391.129	257.87	-236.262	10286.2	3171.71	-821.598	-779.05	-852.473	140.46	741.37	22689.4	6	15.2773	69.1206
1	145.404	11437.3	3924.51	645.232	7711.11	10938.6	493.445	639.048	1285.48	7017.83	110432	3638.09	55.6279	-692.293	1108.88	1793.74	8802.81	125.988	-754.309	-486.911	-1465.71	-34.5019	1502.76	9003.09	6	55.0643	101.034
1	95.4147	6928.19	3426.27	-295.934	10908.9	6457.92	5635.19	571.854	2270.59	-18.0601	34138.5	11259.9	697.177	624.706	544.07	4326.56	1756.78	663.319	-683.799	-2092.25	-1256.93	132.202	1547.87	16600.6	6	18.5466	94.3943
1	17811	8083.47	-32.0732	727.059	10100.2	381.574	8808.35	1908.58	1145.31	-760.776	186418	10208.5	1416.6	526.44	2515.01	16943.9	1885.46	658.019	-756.832	-692.22	76215.6	443.138	4828.67	25221.1	3	57.2372	128.333
1	299.769	18653.7	3136.22	-157.153	8665.3	14387.6	203.491	158.647	6737.84	8817.02	41813	10158.9	4727.14	1226.24	444.391	2610.74	988.721	2004.61	-36.3874	-657.632	-1119.43	387.28	2619.86	182.889	1	74.4479	51.1433
1	-987.157	17667.9	5421.01	-1021.34	15664.6	15058.9	171.07	1907.39	2622.49	42416.4	302463	11025.4	2514.27	1108.16	224.318	22021.5	66551.9	8769.88	-27.115	-4411.87	-1851.5	323.291	1874.95	2986.8	1	123.984	83.4973
1	-675.452	10102.7	12372.1	326.518	5663.43	19427	-886.996	1606.52	133.556	15953	74483.5	9447.47	434.937	863.572	504.15	2667.05	16094.2	2771.41	-761.573	-2587.84	-729.914	1763.98	640.225	1865.23	1	110.961	62.3997
1	-667.72	11026	998.402	-260.426	15277.3	5790.44	2234.52	936.724	1177.26	-1040.65	143392	8345.94	2019.09	484.626	67.7195	3027.17	6413.96	3826.72	1173.75	1502.67	-1177.16	-639.568	1439.78	36371.6	6	23.8176	95.8071
1	0.917469	30571.6	10226.1	226.372	5432.08	19819.5	-5.93945	383.071	996.414	10361.6	158136	8049.02	2083.54	-739.027	1060.3	1938.34	4489.76	8952.57	-381.222	-1810.11	-1069.59	279.968	3821.19	1271.71	1	100.772	71.7714
1	-665.156	8222.06	6463.53	181.088	6743.93	9420.67	104.385	524.148	557.416	14353	136834	8456.65	3537.45	1774.53	1717.07	2484.5	2285.76	1123.87	320.338	-1665.57	233.721	-92.0281	2158.57	2027.04	1	77.6443	68.386
1	-652.156	24247	3041.77	383.18	2534.57	1006.11	562.196	764.425	1302.62	-263.053	15454.6	4496.21	3261.88	397.186	459.946	-8.09155	1173.93	1873.24	1317.62	-1630.8	-324.063	1055.95	3207.85	10484.4	6	51.6794	66.7477
1	73.9379	11613	1039.32	-26.2375	36404.9	3090.49	44360.4	947.434	3499.14	-221.01	26040.5	7543.67	-1525.33	22.6629	1654.74	974.318	13035.2	4769.43	-49.6144	-596.234	-336.186	1055.86	3616.92	81811.7	7	3.75185	102.135
1	175.669	52571.8	324.627	108.956	11658.5	10459.7	-655.163	857.153	8284.31	27015.4	76538.1	7435.91	1873.43	642.575	1276.78	877.441	1443.63	2422.44	-519.398	-1216.3	-682.495	729.966	4639.97	697.894	1	87.39	58.1914
1	-1568.41	11508.1	-2010.28	4244.31	497.574	2139.26	11687.8	-116.077	1073.15	769.504	94152.4	423.699	6104.86	-23886.3	2290.94	-6792.95	2215.76	-1467.41	6717.18	-13957.8	86669.9	12459.4	84516.7	16940.2	3	59.4911	111.59
1	7628.48	25016.5	1692.09	-1140.37	12053.8	2628.02	4517.43	574.876	1369.66	-410.062	4574.68	4202.21	3753.72	872.648	52.5535	-1733.45	914.962	568.752	175.108	-3626.06	-2685.29	1280.49	7977.63	4677.57	6	36.524	50.7184
1	-1099.15	28955.4	12521.7	-276.98	14474.4	14624.4	3572.53	1822.54	3358.27	-1051.02	49020.9	8719.1	877.703	-44.7488	263.583	-768.937	2839.96	7093.82	154.224	-1238.78	-1278.41	609.336	1129.04	26639.3	6	22.0399	76.913
1	-284.081	4111.93	3117.16	-675.992	2479.67	-86.9334	5242.67	957.569	843.395	-1085.43	98307.8	8617.06	1652.19	1371.72	315.059	28094.7	2995.26	2269.42	1329.62	-2909.87	71797.4	-1192.98	1409.03	15335.6	3	63.6813	126.423
1	1851.36	551391	49771.7	15452.1	15627	-937.921	487.297	38590.4	2899.13	2771.31	15097.4	-995.826	11506.3	-2560.77	97.8242	-16058	-93.9336	937.971	-2699.11	-4117.28	-3921.18	60023.6	13896	2675.55	14	51.3606	33.2424
1	-322.379	11120.3	-591.22	296.252	7866.35	-58.463	190.452	4364.33	3704.48	-601.228	70791.9	6356.37	114.174	-15.4438	870.716	10760.8	3799.57	1975.84	56.8633	-2175.16	38690.2	850.615	5561.52	9136.29	3	65.5411	122.505
1	-278.71	12814.4	3724.58	584.112	8547.97	3523.85	6256.93	352.967	1723.73	-335.42	117038	9193.9	254.633	-836.279	2486.23	11357.7	4011.24	728.322	505.306	-2542.88	7942.89	-431.755	3971.45	15937.5	3	44.7146	124.446
1	-425.712	24895	7355.52	-935.134	7032.59	22059.1	-179.173	997.177	2635.49	16182.6	156904	6126.77	1886.61	-84.1849	2387.18	9209.57	2874.25	5510.8	-580.73	-2337.81	-497.189	229.113	2521.77	494.114	1	98.7628	77.1318
1	-575.855	23634.2	8159.94	-9.65926	5201.5	10480.7	-71.9268	390.746	3548.61	15669.8	74469.5	10201	1138.05	795.856	683.651	2672.17	3421.39	4208.17	432.733	-1747.84	-788.823	221.441	3701.39	1233.18	1	81.3214	67.759
1	68.2264	64493.7	-401.316	-147.019	14726.1	17695.8	879.6	676.111	1319.05	26325.9	275591	28139.2	6873.77	927.977	1463.44	11054.9	985.857	7550.34	-357.268	-1735.34	-1087.36	328.417	664.107	2763.84	1	96.3899	45.5311
1	822.8	14681.3	-505.188	449.826	6252.72	5701.38	916.529	9.54143	440.566	-385.777	73470.3	6150.65	6571.14	-416.277	309.728	1904.2	-258.056	1785.17	-307.447	-928.046	-1669.96	-848.457	1565.8	11525	6	55.1784	85.6133
1	-214.409	6066.3	4661.32	666.473	14516.5	715.581	3982.08	173.052	1069.42	-18.6795	27159.2	7460.55	539.07	-1611.74	1502.32	374.473	6958.1	3517.58	-490.798	-1922.81	-1161.89	1289	3239.48	8118.85	6	38.5054	69.8611
1	781.416	185444	9052.21	27536.6	17413.1	10972.3	4043.97	43.7831	3956.82	432.293	37595.6	5482.89	961.022	772.942	1480.59	-4099.59	1934.25	663.838	-150.974	550.541	-1713.2	2134.77	18186.3	2895.49	11	45.1089	53.3214
1	-1537.11	137058	11769.6	5828.94	11519.9	2563.14	20886.1	1807.23	2078.01	-336.698	188391	7282.88	12458.2	1102.35	1885.47	6030.46	1862.4	1449.53	3609.55	47.0715	-3855.64	13343.7	6546.21	14695.6	11	48.7334	55.2493
1	223.026	17523.4	3079.23	-60.7541	60616.9	8987.97	461.167	286.287	4370.86	517.157	2001.97	5736.1	550.482	300.611	684.463	435.155	6590.82	1113.15	5.95799	375.648	-920.366	286.029	1088.58	7532.5	13	15.2515	54.503
1	8.19435	14349.5	1642.29	-242.205	1938.13	4160.07	140.623	181.735	1302.95	672.676	37435.7	3778.86	1090.28	639.664	1940.68	765.56	846.668	248.277	252.382	-604.153	-427.455	1325.66	3243.46	5226.31	6	52.5832	71.4493
1	14109.9	28449.2	7826.45	1166.7	5106.02	735.089	-827.555	1270.98	3023.45	-146.484	12466.9	11488.6	3533.91	-1092.86	1413.03	-610.715	5254.27	2208.85	168.829	-865.049	-1147.29	1899.92	5469.66	10580.1	6	67.0687	98.2595
1	-281.895	11380.1	13745.7	95.2744	7905.85	15896.7	-1442.14	1809.19	1011.41	37444.9	76539.8	13098.6	1828.78	507.823	-357.148	11569.8	19618.4	12739.2	-7.14827	-577.968	-1354.39	1675.41	1112.07	675.533	1	115.944	78.6099
1	-196.658	23521.3	3777.08	-526.045	11359.3	11846.4	-110.88	258.179	1204.63	22960.6	161444	9117.33	1791.69	784.055	1616.11	9030.74	5875.9	-488.65	670.951	-2250.87	-1692.48	-82.5497	13541.4	1068.76	1	86.1702	77.4408
1	-103.193	5622.65	1689.85	579.244	17264.2	5819.48	849.942	1419.58	603.829	348.742	30811.1	12807.3	385.321	115.125	953.671	426.15	1699.38	1235.42	-306.61	-1873.27	15.9819	254.073	1100.81	7771.29	6	25.5249	59.7844
1	103.997	11182	703.274	-909.544	14779.3	12299.7	915.528	469.04	4946.35	-1035.59	119048	9378.05	15917.7	1829.81	-834.19	3362.43	3632.48	1798.15	-130.271	-407.518	12.4403	618	2451.54	37140.4	6	38.2909	99.9751
1	379.098	953.443	-240.891	-480.589	6701.94	-352.137	8607.98	170.802	1938.8	-732.308	92460.1	5252.38	555.947	744.757	-246.926	14511.9	895.744	517.184	-542.11	-2021.49	33818.2	15.5862	757.706	13412.2	3	59.5348	126.49
1	454.655	49526.2	5986.51	1961.57	7165.97	6393.57	306.1	109.314	1147.99	9939.65	120253	7517.76	3852.57	-478.662	529.813	1565.98	2445.41	2343.71	601.071	-2565.61	-623.415	1730.36	4340.67	1820.92	1	64.5281	55.4787
1	-180.427	10770.5	2418.53	396.308	17244.2	470.285	21110.8	444.172	1425.27	-577.35	71482.3	9916.07	76.2553	-303.978	-617.256	1611.67	15170.4	4828.98	-623.942	-1315.04	46579.5	764.28	2294.55	75088.6	3	50.4288	132.088
1	-401.943	6347.91	648.253	315.557	22689.7	222.188	3789.65	1760.18	4167.99	-704.68	118376	6433.43	252.678	778.922	-2736.42	24159	6092.2	3730.09	590.825	-1350.6	42810.5	-484.402	1843.17	47095.5	3	64.1402	130.773
1	-1750.02	5419.99	1.87598	-2624.06	6445.37	2694.21	5778.33	1550.66	4967.89	-1159.98	116113	8658.1	2698.75	-97.8428	-1165.07	28958	13267.9	3164.54	-70.8131	-3435.01	61299.7	672.954	6571.45	62205.1	3	64.3622	133.27
1	-624.729	10224.1	5947.86	779.018	12746.7	956.577	12944.5	1309.62	2651.71	153.733	107218	9585.79	2298.93	695.399	4512.34	11134	10185.4	3578.89	1156.66	806.896	65733	732.311	513.197	103990	3	59.9957	135.116
1	-1011.59	10510.8	6722.69	-816.962	10124.7	15092.8	127.925	1196.31	1017.35	29963.2	195009	7402.57	1993.02	-145.048	783.976	14672.7	27907.5	10339.2	-1692.48	-3018.62	-4193.79	-356.059	3708.92	9531.55	1	126.44	94.8916
1	1164.17	59555.1	1793.33	400.222	5910.06	14857.9	-810.406	-635.211	4221.13	16945.5	59519	3437.64	907.102	-902.456	672.492	-5.65039	3796.77	6626.49	140.295	-1753.02	-1597.37	445.628	2213.71	1624.16	1	74.0763	45.6182
1	-338.14	17052.6	1588.2	232.617	36287.1	1075.19	4551.47	1080.54	8573.19	-410.725	72944.9	8341.96	1645.5	576.849	8729.52	994.465	2557.89	5076.44	429.603	-1052.39	-839.59	-68.5912	8824.57	17289.3	6	40.2503	72.2802
1	-163.036	10412.9	42.4351	-353.754	15857.4	1839.01	-336.895	298.438	2576.4	-121.699	80193.2	8308.63	844.918	56.8898	436.896	679.692	2274.56	4038.2	-122.384	-2623.43	-944.786	738.763	3637.08	13050.3	6	39.2434	71.1134
1	226.107	6471.28	1654.79	-323.858	8853.92	3361.38	2236.97	-40.3271	429.474	-1146.32	126879	7772.71	-182.995	-410.293	-1289.04	39359.1	5677.75	1987.42	-741.715	-1649.76	77001.8	915.101	2163.32	77005.5	3	67.4512	132.638
1	-1260.29	453922	44854.2	3774.99	15890.3	6559.46	-381.566	1744.24	3736.58	1421.87	31436.3	4312.97	14665.4	2863.42	4316.09	-6737.56	3298.54	399.809	-1400.48	-3940.97	1345.62	13670.6	34138.2	7161.6	11	50.0079	37.209
1	-239.948	15808.7	3024.45	-364.554	8767.29	11841	523.613	922.063	6228.55	-1141.36	253237	6404.42	1874.61	44.1338	1603.03	5090.41	5544.71	4747.52	-335.435	-1641.18	-1213.19	-559.42	2624.46	16320.8	6	29.8286	89.3072
1	-332.65	7823.41	790.638	-29.5289	7129.91	457.371	13189.7	769.215	19.148	295.769	179213	7612.29	80.8646	-515.694	-774.322	11337.9	3423.66	21193.9	-138.673	-260.276	52211.1	538.039	2536.89	21768.6	3	57.133	134.345
1	-222.257	30397	6713.34	463.429	18507.6	5245.38	631.51	293.505	8638.28	257.487	14070.2	4843.37	1381.24	241.749	1003.98	878.779	3362.92	3221.32	-146.527	-1817.52	-312.239	477.136	5231.95	15696.7	6	15.4893	63.3371
1	-1056.79	286655	27614.2	2147.24	12443.8	4411.71	776.937	16479.8	4208.12	810.577	95621.9	4616.37	15385.1	2319.22	-447.197	347.381	1195.23	2380.24	1178.94	52.418	-171.805	3383.64	5999.12	5064.99	14	46.874	40.5503
1	-263.147	4815.1	300.007	-461.335	15210	536.264	12764.5	1568.7	381.985	4.67799	84438.4	9044.49	521.171	-1799.09	479.412	6731.58	4366.25	1876.49	-764.494	26.0596	66443.4	427.84	4451.71	51921.6	3	54.9852	135.732
1	-97.9537	11739	4514.33	-15.1907	8773.03	5627.53	4288.13	1062.5	9048.17	-665.324	183835	9408.58	1186.85	498.717	-230.426	4667.73	7604.76	1120.99	-211.938	-761.582	-368.382	961.251	2753.26	36898.4	6	24.2795	100.612
1	-64.8148	12333.4	1460.3	847.364	9981.91	5195	466.57	133.234	2356.49	-394.36	171601	6366.71	3937.8	1608.97	1021.46	6928.68	-719.601	1949.81	118.057	-1286.53	-379.393	-551.206	3568.34	1489.68	6	53.6044	90.2581
1	96.3884	12946.9	6954.39	-374.712	6436.08	9342.22	271.817	591.986	3380.03	19419.5	128245	11906.2	2562.61	-175.1	1608.02	12284.5	18616.3	1266.52	-423.815	-1872.74	-233.972	191.321	833.651	2119.59	1	117.852	73.0705
1	263.794	7305.37	4476.3	481.297	8102.74	6066.38	1847.9	434.171	2545.89	-577.895	53748.6	6876.34	318.744	-842.642	-468.809	6145.35	2374.21	15163.8	-709.971	-1556.43	-1006.03	-129.464	852.733	20755.2	6	25.6042	84.2766
1	-679.799	16655.2	6071.03	901.231	5413.8	6030.71	290.78	694.646	1743.61	11523.8	44092.2	5558.52	1593.96	-713.197	3077.58	624.033	1023.58	804.394	-316.847	-852.276	-930.537	-532.334	9011.41	424.472	1	70.2541	65.7951
1	-789.06	8844.92	1272.14	-529.646	13769	10072.5	3653.9	1138.61	1315.2	295.077	88027.5	11097.9	1447.46	426.966	285.647	2376.44	7479.3	4127.86	-414.206	-1334.4	-536.4	14.302	1403.09	17062.4	6	21.3813	98.2975
1	-604.465	20159.2	690.487	1205.46	6920.32	1860.81	5158.67	400.03	885.116	470.706	135922	6211.04	1038.33	261.268	1591.91	4434.99	1940.76	1889.02	701.365	-1065.31	21459.2	538.939	3698.2	20127.1	3	55.428	115.95
1	-463.033	9651.38	4008.48	110.489	12014	9018.92	-503.794	1064.84	2584.22	358.103	30674.9	7435.94	1043.7	-134.941	-400.156	785.777	3590.07	968.334	-348.621	-1485.97	-867.286	818.276	1460.03	7876.95	6	29.2953	73.1437
1	15.8532	19377.8	4369.02	-405.206	4711.6	1264.5	24420.4	804.306	5372.73	-164.129	98517.9	5342.48	903.697	-887.996	1481.02	7016.11	8574.87	3801.66	119.047	-1028.84	45767.4	1365.82	4907.65	27862.9	3	53.4672	133.69
1	-237.516	23632.1	2343.78	496.665	19885.5	5483.07	-54.0823	660.286	1710.87	7865.65	43615.6	6409.89	2241.34	4948.8	235.016	797.969	2515.79	2751.97	183.316	-1399.21	-619.938	34527.4	5950	1535.56	11	43.0697	20.5836
1	-212.97	13501.4	592.867	422.265	5900.31	3882.25	-350.549	1320.53	1046.47	-641.339	61518	8241.12	4853.31	1669.75	14026.8	9201.39	1574.12	1211.02	11032.5	134940	1069.99	265.353	5793.91	3139.34	16	66.4387	4.1097
1	-942.129	24561.6	5718.83	1219.23	8496.3	13614.6	-507.594	1189.23	7459.45	53441.3	98773.1	9334.46	7953.8	-245.124	2318.08	919.538	52084.5	3199.42	351.966	-405.049	-192.39	781.284	4332.42	-40.2324	1	112.935	56.4273
1	143.403	7767.67	7771.38	-14.3071	13843.7	22801.7	-119.962	988.022	629.492	24304.9	201614	6051.29	1937.27	605.774	4268.32	2433.45	30408	9178.08	-355.698	-949.375	-1435.19	624.098	1164.23	1817.15	1	115.545	69.8152
1	-693.715	8959.38	5188.52	177.422	5125.5	12168.3	-1055.9	649.291	116.769	21707.5	119970	10079.9	1123.89	-607.804	1046.39	209.489	14959.8	459.042	-57.8991	-2209.65	-2273.44	680.834	1460.83	1767.47	1	111.932	62.5553
1	-46.7662	4030.75	1466.78	367.486	12646.5	4657.4	473.088	638.2	1855.63	-803.023	108949	7029.05	1235.04	829.493	1445.1	8489.31	3306.92	2914.65	442.107	-700.328	10988.3	-28.4088	52.5145	69175.6	3	68.2736	127.793
1	700.742	57581.4	7659.04	-859.401	12750.7	28392.9	-266.906	624.963	6158.17	21742.7	59359.9	15062.6	3187.46	1035.65	526.174	2001.25	3015.16	7760.87	-217.737	-595.394	753.247	487.939	1110.58	468.159	1	96.3295	62.5221
1	-701.872	5356.28	-62.8208	116.431	22337.1	11875.2	249.465	863.669	2218.11	13779.7	309936	4526.31	2223.72	-75.1714	5249.32	7179.58	1035.64	12217.5	-108.466	-775.469	-1772.46	-560.706	1691.56	3700.35	1	86.7687	50.4817
1	-882.398	616103	62475.9	13331.8	4805.38	2298.38	534.845	12157.8	738.006	841.688	59126.1	1365.52	9146.16	4187.61	119.98	-196.547	3757.85	391.437	1627.9	11800.8	-1901.1	44844	13573.9	777.121	14	46.9113	31.6412
1	-110.961	45584.6	4587.67	9.56065	7125.69	20212.2	-284.003	395.604	5741.28	36717.4	136552	9797.16	1568.74	-1748.88	2589.6	1500.09	14137.5	6437.83	-774.293	-2699.87	-2284.28	211.978	6322.76	284.297	1	117.89	61.2083
1	-491.1	48409.3	5692.71	2552.47	9170.9	5869.41	-227.378	521.806	1452.85	-931.459	134654	10043.2	7444.42	1599.2	2203.55	2694.4	3168.67	2276.7	1678.64	249.252	1854.34	1187.72	3360.48	2731.64	6	53.284	87.7495
1	443.492	84264.3	9751.61	3278.61	47523.4	5981.8	1111.82	149.092	2216.08	-534.334	1872.47	7255.6	1348.11	-833.715	1122.99	-2850.23	3816.69	-305.047	938.418	-2353.05	-680.862	228.007	20622.7	6136.62	12	37.1075	46.6726
1	-245.177	9058.59	4654.21	-140.625	26141.7	7686.47	1367.17	1145.9	6497.79	157.531	72481.7	9961.36	2060.45	479.823	-88.9929	1864.73	16600.7	10254.1	12.7507	-832.685	-552.727	1476.01	1435.93	23497.4	6	10.7497	78.1921
1	-174.215	14155.8	1160.9	363.604	848.865	7141.89	640.866	469.471	619.002	79.2154	35069.2	6733.99	4274.46	-363.863	392.117	762.524	653.977	2466.36	64.8201	-2158.39	-487.285	21.7652	2168.31	8507.96	6	53.2053	74.3298
1	-430.677	62156.1	9046.92	140.786	5796.22	8246.74	-376.626	483.245	1283.45	11963.4	89607.6	7817.53	1967.74	304.968	1927.41	8401.89	1737.43	1433.23	423.083	360.188	-891.52	1817.86	6331.46	1290.4	1	80.5655	78.7422
1	-1363.02	36940.3	3444.25	-1463.39	39376.2	8026.75	-739.619	2367.68	3077.26	440.191	4116.03	6134.29	1894.12	1358.25	291.695	-544.24	3529.02	2481.94	639.9	-2412.11	-428.467	862.194	3596.76	5708.04	13	33.3613	45.8315
1	-265.979	6410.48	1030.9	-448.591	18605.6	22525.8	5232.55	850.306	4975.94	45.5829	67826.7	11749	6588.18	385.678	-156.144	1673.95	4017.95	5634.45	-548.644	-618.43	62.9189	672.653	1081.39	78381.9	6	28.4096	106.871
1	-40.7322	13493.5	1977.36	-540.219	9754.62	6701.33	-885.513	530.429	6852.97	31571	193558	5649.3	6849.77	433.511	199.263	8658.19	13067.8	5257.33	-110.568	-1388.51	-1541.95	843.477	1567	1184.09	1	109.737	45.4861
1	-29.3247	37508.5	2513.29	550.504	15757.9	5548.57	-401.899	605.429	3516.78	-485.158	14044.7	6033.71	333.79	-144.589	803.036	767.148	8984.2	659.194	229.473	-2360.56	-1040.62	905.055	3986.52	7054.13	6	20.6008	68.6869
1	1762.68	111781	4841.98	-65.9815	80636.9	15005.8	193.698	-154.574	3682.66	19368.8	5201.43	977.182	881.576	-303.676	-416.904	-1326.37	412.183	11409.7	-650.816	-2993.63	77.8604	367.579	975.554	1159.59	10	70.5843	30.7603
1	-139.87	31988.7	6458.28	-138.074	6892.63	22414.2	-587.937	1024.64	4941.73	32116	95782.8	9732.01	40.7968	526.546	-1160.34	1135.7	6222.18	14388.3	506.922	-2751.24	-1188.7	719.881	4405.62	779.166	1	101.27	62.8882
1	-1131.35	10635.9	1884.04	-1246.61	36266.4	265.413	3848	1656.53	3965.07	-551.264	51039.1	13990.2	3399.31	-4087.98	3565.85	165.938	6588.37	5027.21	9225.33	-701.216	-2267.15	-947.161	119754	57170.6	6	6.96697	62.1758
1	259.838	15056.6	-282.354	-1294.6	15955.7	1350.26	8420.6	2287.71	6390.74	-77.9176	140184	11967.8	-173.835	319.35	2440.42	1615.78	29876.5	3573.5	1628.44	-1051.15	208528	990.758	4996.37	107984	3	52.6861	127.665
1	-23.2016	5291.99	8322.28	-286.382	7158.43	4919.88	23325	623.604	2207.59	-513.255	103234	8694.26	-432.56	-1105.54	1954.02	1275.2	2179.47	2110.26	-1109.17	-1483.56	-956.329	913.391	1001.02	59389.3	7	9.022	103.607
1	-1490.55	25081.6	3603.94	-1320.27	9758.77	10083.4	-424.342	1187.53	3512.31	-633.842	31324	7617.81	5953.75	42.4966	797.864	-2257.83	5225.21	3653.49	271.562	-5680.31	-2179.53	804.363	4192.34	12709.2	6	20.9957	67.3282
1	-151.692	16711.7	10408.6	862.327	10452.7	5430.35	617.609	1803.29	5860.39	27510.1	145310	8747.07	-21.1444	-569.578	2144.31	5642.21	16605	4797.95	426.726	-1674.01	-1724.34	332.458	5625.41	1354.9	1	118.018	64.7959
1	-323.402	8211.62	3873.56	-398.177	18967.1	90.8771	17786.2	1223.6	6498.7	185.938	38793	5915.51	-179.22	-554.86	-334.221	18184	1394.32	3638.05	-27.5248	-1243.8	77765.7	1193.75	615.155	35871.1	3	56.7293	135.58
1	-706.447	12704.9	7382.4	-453.555	11759.2	12551.2	-96.9854	1157.05	8424.57	33222.2	234471	11017.6	1619.2	1122.28	408.789	14956	5744.91	6998.58	357.25	-1667.91	-646.786	389.316	1499	1678.83	1	108.769	89.3827
1	-1078.12	10004.7	-1045.06	24.9939	10035.6	477.823	12086	3248.43	4866.59	287.237	57781.6	9377.62	1088.94	-366.369	1082.3	8097.81	6886.28	4882.08	502.643	-2533.68	-2087.37	332.169	2906.95	13789.3	7	9.32317	106.384
1	-1468.01	29231.9	2769.22	-508.575	42827.5	15413.5	-211.849	2695.08	3878.28	-390.095	14011.9	8872.22	1639.9	-533.363	686.383	-897.666	14162.9	4295.39	303.572	-1785.95	-1114.49	-285.63	1593.14	10878.2	6	14.2854	67.158
1	-562.834	13648.8	6733.74	-70.8642	12070.2	17284.3	232.934	1083.16	618.145	30872.8	242638	14312.5	7529.64	189.637	256.976	15485.2	26617.3	2807.47	115.051	-1352.85	-654.806	-211.342	1620.1	2362.9	1	116.841	45.0565
1	-404.459	24674.4	5649.22	798.923	25600.7	10890.2	1201.21	1123.43	2006.13	-724.099	64437.1	12033.2	3765.04	-760.187	1553.88	954.013	1913.88	3373.1	915.907	-662.542	-1661.23	-107.087	3829.95	26740.4	6	24.419	73.7104
1	-80.8751	40485.6	9470.82	-253.687	10861	27184.5	1601.49	-8.92273	3574.4	18124.7	147358	15906.4	1185.1	354.269	1106.98	7970.77	4582.54	601.713	-877.566	-815.198	-2249.37	-656.599	10393.6	670.665	1	87.8696	79.447
1	-1100.25	28758.4	4628.14	-1056.8	7584.06	16862.7	374.613	728.101	1485.31	12502.7	163083	10821.4	4804.18	1702.57	2158	3305.15	-1132.18	595.409	1065.89	-3127.19	-1283.46	-864.444	2555.9	118.3	1	78.4248	60.569
1	158.563	7127.22	2050.72	-1059.25	20074.8	6058.97	3620.53	1647.98	9047.08	-552.209	44312.5	8535	665.172	133.924	466.797	4574.83	4165.24	2549.6	-831.898	3356.77	114755	90.5835	7094.97	28085.6	3	64.4132	130.101
1	432.237	13467.3	11189.9	-90.2709	8539.77	19312.6	-8.83784	-123.803	845.555	15270.7	177593	13309.6	1883.27	-10.9366	1428.58	12938.9	6878.39	4523.99	-506.797	-1092.41	-769.315	577.588	2172.31	2716.21	1	105.414	85.1057
1	-3686.6	7164.02	6781.72	-5730.83	3993.52	12637.9	2998.51	2845.08	3564.18	24012.7	70582	15603.8	19557.3	5722.41	-427.156	6419.8	2796.42	2605.04	1340.5	-8508.98	-3449.13	-35.629	2817.56	324.062	8	94.9547	27.8939
1	119.209	36918.6	2333.85	2158.02	4612.58	11474.9	291.012	677.018	752.004	13211.2	162613	10189.1	5700.69	-347.978	2931.26	2448.61	2235.06	1949.78	1158.54	-1349.7	-1121.54	1155.07	2081.45	520.61	1	80.2296	59.292
1	-431.761	223957	27386.4	2202.94	7659.13	5054.92	126.534	12763.4	1804.31	11071.3	41010.7	3384.95	15382.8	2693.36	144.023	-199.254	5038.67	1044.07	1885.82	1374.56	-706.356	7936.86	6211.6	674.42	14	53.0305	40.9823
1	57.8129	45402.2	1450.53	5897.32	36448.8	7559.64	1136.3	-223.184	4826.49	294.653	116080	6527.39	-20.502	-1016.84	903.29	436.848	6673.62	6647.49	130.562	-1934.21	-1189.14	-479.11	6804.72	33745.2	6	12.6164	67.2884
1	246.646	23946.6	5540.85	630.327	11267.4	5599.61	-20.9548	299.73	2679.83	-754.647	195552	7154.13	4913.07	746.626	3424.18	4227.47	7337.7	1607.47	-2.3009	-964.205	-714.324	-107.103	1956.83	18155.6	6	41.2458	94.6811
1	-599.209	17036.9	4877.35	820.172	6327.3	15464.9	-685.981	1719.23	2062.5	20249.9	133616	9202.59	859.035	-84.1687	395.127	7126.83	8718.56	1653.88	-552.726	-2074.01	-1165.69	578.172	250.082	740.446	1	109.862	69.5915
1	-719.315	5727.79	9515.49	-432.096	10768.6	15540.9	8317.04	469.579	631.198	28691.4	110844	11892.1	870.528	-330.396	-679.367	19783.3	6004	2981.74	-599.624	-1766.5	-1966.51	200.137	1992.35	1470.85	1	113.135	97.7721
1	-264.942	20853.9	5446.88	642.214	9376.88	9752.94	23.1532	2049.61	1786.15	11332	75097.2	7413.37	599.972	114.294	1142.47	4788.35	6978.96	3460.97	-247.545	-1106.09	-168.056	745.191	5613.97	989.446	1	104.481	64.6381
1	61.6404	10043.6	8538.41	-271.972	45227	1461.4	16329.4	2240.59	9876.83	610.152	32386.5	9763.06	1494.74	237.149	1258.21	4867.87	2333.5	2854.47	-923.967	-585.037	15061.2	1624.96	2125.44	21562	3	43.8765	128.851
1	-1211.08	2725.68	3512.05	-341.888	5486.53	5865.29	840.879	645.105	479.675	-56.5593	86245.2	5084.79	5138.18	-985.44	1274.18	4835.7	1764.99	124.835	306.904	-1130.16	-1850.86	321.479	1492.38	14188.6	6	39.5045	84.5627
1	-586.28	6460.05	5843.06	325.716	8469.09	11047.9	188.215	242.308	3401.51	20459.6	127667	8951.96	260.856	-339.577	-706.99	38305.3	7267.64	2599.36	-139.411	-1603.2	-705.078	500.08	2581.13	1640.01	1	95.7091	94.7579
1	-2273.53	5844.15	7906.4	-2631.33	10453.3	23354.4	7061.89	1909.57	9074.82	43617.4	124585	9636.28	3734.71	757.999	-783.842	27470.8	16422.3	3424.85	270.316	-5090.76	-2860.9	536.422	1542.19	-366.984	1	117.182	96.2448
1	48.871	11378.9	323.97	614.463	5259.32	192.854	224.303	349.503	1181.51	1833.61	3065.64	5811.76	6107.72	43.7002	9940.04	630.788	1387.59	481.924	608.21	280.613	-181.975	-6.81071	9268.92	6812.6	6	32.0533	49.4106
1	702.192	2599.4	-519.383	504.922	7346.92	638.852	1640.85	-152.949	3747.78	185.111	50275.4	4946.53	218.324	-731.301	455.769	9299.6	2034.86	707.323	133.189	-974.675	41926.1	-272.182	1395.66	6134.4	3	63.6089	121.178
1	32.621	24158.9	1237.16	777.571	29181.4	6009.71	749.314	-175.612	2150.48	6559.74	55886.3	7249.25	491.354	2038.29	-65.7131	2856.07	2042.16	1099.95	562.969	-1575.51	940.083	801.793	8601.48	1493.76	1	73.1951	64.538
1	-38.4417	22911.6	482.491	1171.7	11410.8	1145.89	6623.1	1761.39	1558.74	-640.903	35481.3	7048.37	624.465	2213.95	834.635	2357.77	5594.9	4945.43	345.594	-212.021	748.864	9.18265	4241.81	31106.3	6	8.33514	95.9654
1	380.642	18222.7	1259.14	5.39011	5747.86	10116.5	-194.034	151.156	1209.92	6768.71	126954	8644.49	5120.24	-400.132	1625.98	3863.52	1928.3	2221.65	-768.153	-948.268	69.7423	-28.1184	2542.28	815.564	1	76.3459	59.9197
1	-61.6565	4268.42	2694.74	-550.431	23612.3	1170.46	33717.1	740.93	1927.07	-153.841	31013.4	6870.64	-834.947	-319.494	437.7	-726.017	3040.38	2789.38	-447.986	-1497.4	2182.51	840.145	1276.22	16697.6	7	10.1531	99.2017
1	-327.784	28053.8	1312.92	362.167	37422.1	6880.43	205.915	2877.22	4731.2	-355.771	38510	12382.4	628.675	-514.76	185.419	-1076.39	6848.39	33360.9	-47.1773	-1502.44	-1557.75	344.062	1114.39	23158.4	6	10.2402	65.8992
1	-802.354	16791.5	5492.41	318.911	16152.7	8503.15	3998.71	1831.52	7813.91	-524.7	71671.6	9248.92	1579.34	1048.23	2509.78	1227.45	12686.1	3972.45	214.707	-2116	-1207.41	494.074	2047.98	38636.7	6	10.3656	76.155
1	-1315.27	12015.9	1015.68	924.755	9754.9	-99.8109	26694.6	990.223	-800.413	-343.346	70128	6208.74	-761.28	-1024.41	153.773	-161.469	1066.56	4195.91	-242.04	-2948.9	-1940.64	-227.881	1432.49	6862.82	7	10.3303	100.298
1	89.6434	27502.7	3927.04	40.5171	16173.2	15287.5	3347.67	2026.71	9537	557.349	70522	16017.4	677.558	-681.933	1164.13	-299.055	8112.1	710.163	-644.795	-1154.41	264.624	192.778	497.877	37809.4	6	10.8281	72.9604
1	-1448.32	10763.1	-748.274	-1016.28	4107.57	4443.31	4454.65	1032.94	1971.42	-558.704	40773.2	14427.9	4281.88	1426.93	4832.31	273.021	1914.25	1920.43	673.778	-4121.9	-2492.5	692.032	7612.18	7015.67	6	45.6392	72.6521
1	-870.959	28271	6657.46	-1387.89	14434.6	37518.1	518.105	1390.8	9171	41040.6	319100	10888.1	1954.3	1577.07	2243.44	22458.9	12630.2	3145.3	426.912	-925.681	-58.0551	10.9126	1841.15	1162.24	1	120.634	84.8268
1	-371.546	26829.6	3350.52	-145.296	7414.5	15486.6	-367.051	498.051	1558.41	29466.7	107558	9945.93	3563.16	-1345.51	-34.8264	7541.59	13283.5	1679.47	-732.446	-3036.19	-2054.26	499.556	3723.63	1916.99	1	109.359	54.492
1	-255.044	7420.12	9351.3	-313.892	4027.85	11702.1	16.3837	1372.13	3276.85	19491.7	98727.4	5707.88	410.417	-155.146	642.75	1977.26	4314.75	675.533	-402.245	-1435	-758.711	218.918	972.582	1259.24	1	81.7639	65.6921
1	71.9713	23057.8	6660.36	874.848	5672.54	6208.79	281.405	212.747	3812.75	22474.1	66115.9	7214.96	-902.815	-108.941	436.967	1029.31	21246.3	2124.2	405.461	-3041.93	-1594.07	537.431	5493.37	-386.159	1	113.814	62.701
1	315.616	27544.1	1980.11	28.1246	24724.6	2623.41	-167.616	408.246	12121	-293.548	7539.31	5064.92	1421.52	-761.653	834.266	1706.7	1949.18	1515.71	-528.42	-1093.38	-547.257	580.975	2906.04	40213.4	6	16.5798	58.5425
1	374.784	11459.3	7723.83	-660.359	75889.3	997.226	29902.7	-44.3195	4702.59	488.001	95567.1	6800.76	-304.301	-2977.75	826.144	13369	43124.7	15648.2	-946.77	-1292.76	172828	2012.33	9887.47	121492	3	61.9804	140.453
1	369.49	42557.8	2446.63	382.369	9790.36	13468.1	236.363	392.545	2346.59	8256.92	180407	10009.5	501.882	-167.552	2919.83	3233.49	-237.646	2133.7	-1130.56	-1302.15	-779.217	142.893	4564.75	1968.91	1	76.6578	62.6989
1	485.359	19638.4	6865.75	996.335	9703.68	6555.48	-266.797	134.797	6081.84	38.168	37638.1	5507.09	1143.6	326.961	510.405	1916.12	6983.95	1850.72	260.879	-1585.35	-291.009	705.226	869.174	20519.9	6	18.3414	73.5913
1	63.0886	14089.6	487.508	247.591	8715.57	8494.69	402.079	223.946	859.635	-484.266	98948.5	9638.74	4295.61	633.306	890.005	2697.78	698.827	1331.94	-117.179	-1500.97	355.822	276.224	3270.76	7491.49	6	48.5588	89.4448
1	-91.657	4556.78	120.582	-597.451	29666.8	-37.0951	18025.1	71.4332	1066.04	146.83	66867.9	10260.1	-1268.69	413.453	-109.387	9440.97	11849.5	5903.48	-39.1067	-2443.78	153786	-95.9619	3230.63	58679.1	3	58.4173	137.848
1	181.302	5398.7	3714.3	269.866	9783.51	3548.62	2726.31	-80.6256	1529.01	-846.312	89618.1	12510.7	276.369	-628.286	37.7705	1827.36	37530.6	7412.64	24.0866	250.511	38692.5	418.103	2325.01	33431.5	3	56.879	123.018
1	236.069	9073.1	393.688	-317.046	12885.7	8740.13	1046.15	226.347	2936.26	-1071.87	188522	8823.1	3723.46	181.943	2256.82	2427.11	6946.4	7560.77	-351.435	-495.784	-605.543	-767.821	1046.85	7096.74	6	36.6878	96.3358
1	-431.512	30650.7	6078.78	-403.003	7221.73	22918.4	-565.155	1056.01	6135.78	37424.7	278163	15295	2490.43	458.433	1321.92	11443	17763.4	8297.47	-47.9025	-1266.4	-1730.43	1426.91	3997.52	2134.27	1	123.157	66.7817
1	-108.935	57354.6	7589.12	3719.61	10012.8	5724.6	5694.83	903.269	2165	243.557	51727	10940.9	-540.781	448.215	1311.4	1016.07	8135.65	805.307	1126.22	-2493.02	-742.371	645.303	9915.28	23746.5	6	21.6055	73.0528
1	64.8934	40219.2	8012.42	258.854	8589.37	22362.6	762.495	2267.68	4317.25	16470.6	285860	7351.95	298.322	193.27	2387	4453.98	2812.87	3827.24	490.953	257.245	-906.099	-163.549	1161.63	1907.1	1	93.7511	70.9376
1	815.656	3770.58	3726.38	82.374	4320.32	6479.05	262.716	-82.5234	356.593	7610.17	61966.3	7406.88	611.624	764.92	793.509	373.826	8779.28	-70.3048	-145.743	-1295.06	391.026	580.018	756.738	2199.63	1	79.4074	52.3086
1	-0.865458	21443.7	6323.84	-32.5847	9049.22	21186.2	72.1572	565.159	4521.26	25984.8	178552	7913.34	2616.21	1331.97	72.3269	4123.88	12883.5	4909.03	585.89	-163.919	-754.182	-142.687	2278.44	2412.4	1	115.789	65.5394
1	-331.706	15169.2	2527.15	-214.871	17684	19086.5	2050.47	689.325	7760.12	5.82626	64492.4	5182.32	670.464	57.2178	-372.597	948.737	52544.5	3572.37	-620.803	-1948.41	-882.635	1454.24	1601.86	52694.4	6	8.41678	75.5707
1	-404.676	7626.12	8828.51	-39.4493	12044.7	24468.7	501.271	654.684	72.6675	26302.9	174686	15736.4	9655.63	4.18779	2227.82	3327.2	2706.8	16044.1	76.3755	-1374.34	-1227.78	400.032	2001.36	1334.01	1	111.577	50.4926
1	-1149.88	4630.42	3729.74	17.8125	9420.45	1514.05	70189.6	1386.77	696.288	-162.055	84183.6	7499.11	-40.7495	-1086.25	1430.93	3158.24	1280.69	-836.57	-933.671	-2543.41	-2220.25	1262.2	817.889	18865.3	7	10.0421	101.434
1	-879.908	22093.9	8719.99	1848.32	15377	8039.67	1166.08	536.979	839.976	8773.31	88184.8	9426.76	1531.36	1198.08	1003.57	1043.88	2088.96	1173.05	434.379	-444.028	396.981	290.579	8811.63	3179.38	1	78.6016	69.5597
1	60.2236	9942.96	2835.29	-484.046	12334.2	12147.3	365.326	265.717	5411.98	31887.5	97892.1	4079.94	27780.5	1328.36	2107.95	2731.84	6892.39	2643.16	-533.07	-608.896	-168.831	633.861	576.084	1038.29	1	90.9453	40.3484
1	239.007	13457.9	7188.14	-328.255	13012.5	14823.8	812.683	81.7728	4113.69	-845.738	74981.7	4798.59	1078.12	245.207	1168.17	754.337	11116.6	2474.99	644.781	158.687	-654.553	1389.6	884.276	25446.3	6	16.0323	73.8947
1	-373.951	20074.4	4428.07	-93.1123	7031.58	7186.75	111.165	545.492	1904.42	-583.129	32275.6	8966.97	5650.94	1575.83	708.117	1688.01	2476.23	1373.14	341.403	-1666.28	635.564	335.557	7229.25	12522.4	6	51.6327	78.1457
1	2.66641	25575.2	2625.05	301.371	4353.4	3741.08	275.5	555.312	1655.38	697.405	7192.89	8331.24	2271.63	686.057	2028.17	1182.23	2267.99	1185.85	179.389	-1753.07	-569.336	2265.87	4976.12	6753.31	6	50.6037	66.1085
1	70.5484	97438.2	4980.4	5244.68	5038.94	4987.95	3657.02	746.958	1654.45	1024.01	28424.4	3514.96	385.903	187.47	-100.234	-1074.5	3274.22	1716.42	2700.42	247.235	25029.4	5916.52	6989.21	12163.3	3	61.3277	110.507
1	29.6261	22765.1	8284.07	161.559	7295.72	12817.6	-823.13	340.944	2651.92	8445.97	174876	16583	1008.22	514.621	1386.99	9117.17	2751.76	-1344.49	-725.99	-2042.85	-1064.27	1248.77	8704.59	1341.5	1	81.2343	77.1624
1	-173.794	7583.95	9967.94	-88.9794	12666.5	4363.69	12401.6	67.9097	682.364	-993.048	199431	7181.05	1356.04	309.236	335.248	36159.3	15493.3	3218.94	-344.22	-3122.32	7790.6	-186.485	3690.81	67839.2	7	39.8162	126.154
1	497.494	28340.9	1894.64	691.674	28231.6	10096.5	-46.3907	145.82	1272.72	216.297	5302.73	6156.16	604.412	-200.709	622.932	549.812	652.204	4568.85	-616.126	-707.071	-290.958	1106.85	2423.71	9477.6	13	19.6002	60.5907
1	-203.611	24898.6	52.2656	-42.0696	23823.4	15795.5	341.036	310.083	5005.34	13728.9	165886	14610.2	14042.9	750.632	3113.47	7394.09	227.258	-1034.28	-40.973	-1511.13	-618.511	-149.541	8632.83	2696.63	1	83.7709	43.4123
1	-697.889	316231	26308.6	5483.36	58180	2908.51	74.7048	33960.2	1639.67	2200.77	37898.5	-255.893	1862.16	-218.976	1165.72	-3734.42	-23.063	-324.121	447.669	-894.685	-3957.44	67561.3	15686.1	4628.92	14	49.9512	33.0455
1	-931.912	640921	63651.4	13798.1	13664.7	6041.44	1435.95	16911.7	3297.68	2401.03	69261.9	5863.66	2324.15	5011.04	1723	-7694.04	2151.51	-97.3213	2158.03	445.033	-1758.7	50488	13029.3	7535.67	14	49.5465	32.3891
1	-852.902	8353.16	225.979	707.51	12253.6	379.542	52224.1	1828.58	6874.46	-399.242	122196	7806.39	-1396.02	-1428.3	-117.978	15937	3824.64	14734.5	-337.715	-418.049	43735.3	-1673.25	1541.45	32757.9	3	57.1483	136.506
1	320.447	33054.6	3775.23	5.94865	13418.2	14380.7	828.148	752.847	3048.48	824.463	40478.4	7249.25	1114.31	-442.602	-810.797	1501.3	3345.14	6359.73	440.214	-1130.58	-1850.85	-370.255	1441.14	13698.6	6	23.8133	76.8626
1	123.045	19177.2	7511.68	214.609	9438.03	18984.1	170.664	194.104	519.439	17487.8	93714.6	5887.62	743.983	-560.406	886.604	523.323	7714.55	6023.74	-349.91	-1447.53	-1094.12	97.4055	1608.32	-68.8003	1	103.119	61.0915
1	-1325.28	12812.6	1607.08	-129.474	15263	11672.7	437.996	825.722	2917.18	-1009.94	221284	10402.6	3680.66	1379.79	1874.21	3807.61	13235.8	1667.45	1023.88	-471.458	-512.163	43.714	-7.02939	17058	6	39.5942	96.0408
1	-220.444	5703.61	7841.91	1065.71	7835.44	10774	-159.988	508.001	1407.05	10792.7	157080	8272.14	1976.92	-208.436	1506.92	7429.69	17402.9	188.313	-54.888	-759.13	170.826	1158.83	1265.25	989.136	1	116.967	73.5041
1	-571.181	10293	3365.44	122.758	7897	146.006	33072.9	1970.39	9482.67	-406.687	114197	11944.1	416.848	780.129	-34.0848	7490.62	4037.95	4879.07	-779.075	-781.558	81398	497.597	5359.11	32775	3	56.7123	137.061
1	521.793	6735.7	2307.53	-32.21	8957.74	13459	-155.199	180.542	1038.3	42558.7	61558.7	11112.9	4167.71	195.125	2675.5	457.41	7337.9	2337.25	-667.028	-785.641	-345.795	-352.578	2834.34	1515.73	1	107.42	57.6389
1	-2795.19	17663.2	56.0049	-1440.12	24911.1	7604.67	44820.5	3674.99	3289.86	134.903	69526.2	11516.8	-203.847	-1233.52	-1619.63	3975.62	13624.6	2587.29	-1462	-4334.28	21380.4	-1912.49	3064.91	41750.1	3	41.1015	121.875
1	-931.032	8019.2	1090.24	-1799.47	14983.4	7850.48	-639.797	546.59	1518.57	-1069.36	65687.1	7190.22	5612	-773.529	1645.68	-1856.62	5478.72	859.695	-980.242	-5409.04	-2592.52	-380.474	3193.07	26000.1	6	30.2437	72.0262
1	260.17	20910.4	7983.35	-28.1878	13594	34596.3	1215.46	-111.354	3202.9	17923.1	199470	13095.8	1585.34	-51.8094	1426.88	22591	5197.21	22837.9	-437.141	-2619.41	-850.407	-1342.2	628.449	881.917	1	110.181	85.9276
1	570.195	79571.1	600.723	-95.4803	6967.93	15326	-94.886	437.622	5227.86	17914.1	55559.3	3363.52	1666.11	342.588	1489.24	-518.074	1124.29	4421.85	-51.9175	-2495.39	-156.951	-128.191	2369.56	831.185	1	73.8811	45.7074
1	590.209	38453.8	6857.68	1218.98	6992.09	8493.5	-49.0033	-135.426	1813.92	-53.7665	89101.5	7701.51	7648.04	2458.75	3115.08	814.623	3071.99	304.681	-256.017	-796.675	-310.819	1300.92	7843.42	4587.34	6	52.2135	78.3833
1	-1481.99	24976.7	5249.32	-773.352	20966.5	5485.07	-258.687	2870.9	2023.46	437.119	20065.1	6115.36	1001.9	1119.04	1197.05	-494.905	2087.01	6511.6	146360	-1185.25	-1635.14	315.239	937.018	602.581	11	28.6605	24.4696
1	411.279	59931.1	3026.96	-28.6685	7422.33	26696.5	244.891	538.954	1577.23	23518.5	44742.1	13378.9	3056.93	980.359	-873.459	1792.93	3997.79	3304.49	106.183	-1209.32	-734.41	6060.09	1700.46	438.797	1	84.7811	61.4919
1	339.616	19712	4087.64	702.87	3218.16	4074.36	133.689	206.656	2119.92	7662.97	35458.8	3861.82	140.996	332.351	3308.56	793.984	5351.15	1691.09	-44.9521	-165.876	-608.506	358.303	6065.35	438.749	1	65.5076	61.2095
1	63.3447	15376.3	1188.47	-504.279	48035.9	685.174	-149.586	2025.49	4303.1	-274.892	468.67	1957.49	846.621	223.095	-759.122	14.1017	1472.08	5079.68	-127.713	-627.886	-431.386	22911.4	810.787	801.463	17	38.1925	21.6304
1	-721.545	15861.3	5883.36	950.776	15410.9	3786.86	815.499	2699.14	5405.95	-98.4366	50248	7743.22	522.608	-1291.69	2303.83	-311.034	22202.6	3289.6	224.6	-1232.35	-1385.96	-56.5442	813.195	22702.3	6	16.1266	70.7598
1	359.112	107200	4045.99	-507.856	4206.39	29489.5	-337.339	150.771	4058.62	12656.5	116397	10577	2738.12	1352.58	1870.84	1777.03	2664.01	2704.98	79.6872	-1898.13	-1322.17	965.366	3751.51	827.114	1	83.1356	69.5911
1	-567.71	-582.562	2092.44	-11.5733	6537.23	-314.394	1977.97	459.673	949.942	-1552.69	77979.6	10308.2	793.836	772.256	46.9022	19466	1025.19	481.312	668.284	-1426.56	17370.1	228.429	236.317	6056.31	3	63.5092	121.449
1	-557.029	33116.2	1263.68	1220.06	4644.15	1105.47	3653.79	799.928	1778.56	-1200.32	88851.2	8317.19	1275.02	2202.43	2590.94	14543.4	1344.76	894.131	1524.53	-937.303	41276.9	945.428	2402.1	18483.4	3	65.5125	124.883
1	255.717	9195.25	2149.68	-20.4815	15850.8	3214.18	10070.4	-339.152	1898.01	283.765	61506.4	10067.3	6.44885	-1254.28	65.7589	4729.56	5694.64	2965.92	-64.1803	-2292.61	97767.7	18.0403	4452.37	36934.5	3	53.6566	135.364
1	-746.05	2454.44	3999.54	278.294	7690.37	9579.89	-585.145	749.394	1981.42	10557.1	42648.2	7771.67	1145.87	-723.631	523.785	1316.37	28760.7	-130.999	-967.929	-1407.77	-2302.05	615.761	1909.49	1490.16	1	111.258	62.6688
1	359.94	370577	35785.8	963.876	15973.3	2368.81	714.813	2239.62	1856.48	3543	6885.69	-298.605	5832.54	1681.66	-167.846	-6278.67	-179.093	6892.82	-332.127	-1772.74	-2709.45	25846.7	8559.45	995.6	12	53.3534	34.6449
1	-82.4896	11889.5	6053.7	210.123	9120.95	15728.1	429.277	259.129	990.196	24698.7	138302	11346.2	1016.01	1171.32	531.82	7377.61	10688.4	9208.27	-32.7805	-1725.98	-1141.23	-198.795	1119.73	1614.87	1	118.39	77.7097
1	-870.782	11767.9	4945.37	-135.083	8740.4	13444.9	209.371	782.129	1058.32	23633.3	199986	3435.05	6730.36	-1331.15	1780.32	4387.66	5901.1	4522.33	-599.061	-2281.74	-2984.16	-228.568	2803.09	779.834	1	104.189	47.6454
1	1066.15	49945.5	16455.4	459.69	6247.33	22530.2	-704.362	1997.22	104.999	12550.3	186597	10967.3	1965.18	2277.42	1507.99	19063.7	2023.41	3136	2342.64	-126.721	93.982	1025.99	2039.6	583.547	1	90.2771	94.6603
1	221.408	53410.9	2887.34	614.195	6380.15	16623.4	-861.032	370.084	655.525	11545.1	119664	10635.9	1064.15	625.538	2892.16	2510.15	2773.88	2680.21	-227.217	-1292.51	-753.996	727.958	3799.43	167.152	1	78.0859	62.6099
1	7.32487	46158.1	11210.6	-766.362	10815.2	13952.4	-757.052	727.247	4428.21	11422.6	200003	8362.35	2280.58	1312.74	1431.11	6782.57	8509.52	1174.88	293.804	-1643.84	-179.123	667	8099.76	1560.76	1	105.54	67.4536
1	9104.73	17801.7	-139.259	867.164	9885.83	11039.3	790.499	975.348	2219.06	-360.047	162894	4797.8	7579.35	-718.019	2703.41	5265.58	1418.69	1373.26	-941.597	-1258.7	-1760.34	55.3304	8357.28	9956.39	6	64.6132	100.566
1	36.186	85165.1	4244.12	760.541	9396.65	8748.46	761.318	211.716	2393.9	14161.3	50513.6	11755.6	137.855	-253.8	-53.2593	2700.26	7168.56	1824.43	-1256.52	-1825.95	-557.319	500.161	14274.6	1753.29	1	104.39	62.5207
1	311.99	11315	3664.79	-92.8955	4790.75	132.953	6958.3	483.51	773.357	-1211.91	43950.8	4729.2	397.225	938.358	948.741	1629.42	9102.15	644.316	-820.785	-312.569	-195.792	-438.47	4316.75	18502.8	6	9.48016	94.9119
1	-642.927	20522.5	254.678	727.581	2503.01	4494.45	-671.583	303.279	586.045	573.54	22152.5	6123.19	2625.05	717.235	514.496	928.001	1263.51	-225.012	820.427	447.477	-764.789	1802.21	5322.57	13297.6	6	50.8886	68.354
1	-1694.92	29728.6	3933.32	709.499	16479.3	8924.15	-548.41	1549.46	2398.02	-546.298	69845.1	10674	2481.78	1114.86	2907.1	1028.65	2602.3	4363.94	897.007	-1761.6	-879.225	1081.61	3308.68	12941.5	6	24.378	71.0937
1	18189.5	17856.6	6224.16	679.781	11722	8804.63	461.129	411.897	1181.93	27337	170194	12599.2	14607.7	74.5654	174.548	4478.36	4861.49	3173.75	-246.586	-1618.15	-713.311	12.2912	5012.04	2074.42	1	87.903	71.8078
1	-88.733	25294.9	8220.98	-912.933	10929.1	23260.7	724.621	864.25	494.174	12937.9	228042	13612.1	2746.12	2767.39	1957.73	14470.2	5353.59	3173.48	58.1999	-566.534	-452.353	-905.294	-86.7178	1180.22	1	102.526	90.0271
1	-13.4623	17290.8	3473.42	521.583	5305.59	3276.02	868.127	216.616	1291.32	-987.866	54439.6	5186.74	2989.78	662.691	1584.19	1793.15	1506.78	1933.73	690.65	-215.342	-363.829	316.242	2865.99	14282.5	6	43.0234	76.9148
1	-395.206	14544.9	4491.8	574.391	12672.5	5094.61	1683.47	496.858	2177.93	-136.8	51534.4	8899.43	2410.11	1570.13	1231.78	88.7595	2009.76	5595.5	599.586	-607.65	338.691	453.032	3298.11	10820.4	6	30.4382	69.7113
1	-101.106	21670.9	10752.2	-267.53	12788.4	16680.5	-332.852	582.615	6218.59	10731.6	175752	9995.98	2121.28	1936.57	718.928	5586.11	2077.96	1659.06	104.969	-893.085	-421.04	481.633	2725.67	2044.48	1	92.8774	70.0517
1	175.842	58042.6	7412.33	2238.66	7539.69	9232.02	-673.339	889.436	3258.95	16808.8	127551	9446.79	2657.41	883.249	2316.36	2602.71	11141.9	4319.84	1429.62	-532.994	352.327	1785.1	6778.19	1201.73	1	103.475	64.7229
1	-133.294	14419.1	7258.2	250.953	11755.2	8362.23	-694.479	697.559	781.236	39390.9	63696.4	8645.54	2515.55	-651.374	2490.95	778.249	12798	8621.96	-327.923	-605.124	-532.69	885.542	1576.84	2418.41	1	115.872	57.9428
1	-548.359	12454.6	2864.96	619.746	19068.3	5169.36	169.071	900.795	6370.09	1010.63	68684.7	13329.9	100.285	239.385	-181.869	4074.16	9509	10052.4	-151.644	-764.16	-805.35	409.318	989.086	77912.9	6	5.03385	77.431
1	-798.225	15476.4	5446.16	577.432	8317.25	13103	105.855	746.768	1830.03	17233.8	56173.8	8931.31	504.909	-1102.3	757.488	37.5627	12018.1	851.81	-778.139	-2434.26	-1584.06	338.35	8261.75	110.728	1	105.895	60.9238
1	-19.5089	17684.1	5669.41	265.476	10452.2	11520.7	392.109	3072.45	6505.33	22880.4	184592	12324.7	1820.03	639.391	2916.79	6401.54	12694.9	2265.17	1095.86	227.588	-1510.19	-44.1336	3399.06	-401.091	1	111.251	67.2063
1	-84.9761	29677.4	3649.05	-1186	31282	7878.52	-712.744	974.989	5875.07	301.054	35635.1	3069.06	1140.67	876.608	-2010.11	936.684	13408.8	3424.01	383.737	-1960.45	-1057.68	661.789	5337.48	18945.5	6	12.9452	68.0935
1	-761.861	20134.1	6539.31	447.781	16089	9582.6	1.14957	919.05	1849.45	40.8789	23165.2	7161.12	1009.57	1453.58	493.973	4349.12	1224.37	164.357	-226.23	-1722.16	263.825	-123.495	4040.67	13827.5	6	25.5341	71.7067
1	942.292	46814.6	4495.99	-197.153	10352.8	7277.52	727.6	343.16	3574.48	193.124	234182	3785.43	1598.23	-1118.03	676.159	3849.88	17373.9	9550.58	-1256.29	-3151.26	-1147.68	-509.099	3095.91	12529.5	6	17.0519	77.6617
1	-440.759	33790.5	5157.53	459.384	20567	7405.02	1754.98	2625.3	8097.83	-859.403	47043.5	11408.7	3433.24	379.722	2184.04	1809.09	2882.11	5802.36	467.531	-1465.19	-1205.21	-630.906	5641.22	15084.8	6	24.2548	70.1942
1	-1078.12	13451.7	1608.7	648.877	31484.1	-199.871	5950.97	1985.6	1042.14	-1218.58	99285.8	13657.1	1778.66	3346.18	667.662	1770.61	3040.61	2531.74	1770.36	-1620.44	101784	758.925	3038	39206.9	3	51.0058	125.249
1	-244.052	31323.4	1552.74	454.534	9914.26	7590.16	-441.61	761.387	1226.77	288.965	33995.9	7147.29	-52.8906	-176.296	483.78	782.925	10052.9	1487.13	-106.497	-958.26	-975.756	977.072	2413.85	8698.33	6	20.3119	69.4371
1	-794.502	114469	10186.3	5680.98	5328.29	4775.88	5770.44	1538.32	791.339	-1275.55	80496.8	8526.1	3116.53	338.009	2830.09	-1519.66	3985.2	1632.21	4357.07	1159.17	-1597.59	7714.13	9022.99	14222.4	11	47.154	53.0147
1	-599.772	20925	4887.89	85.9781	8144.88	15700.9	-336.257	936.324	1135.91	14832.7	154190	7174.79	3222.44	-688.544	1223.91	71.6584	9142.01	1940.74	-160.879	-2238.21	-1301.44	443.664	1976.71	921.19	1	107.91	58.8794
1	494.982	56753.8	7049.07	2773.73	6558.14	7948.81	305.445	1292.99	1810.82	11434.6	81524.5	10811.7	586.751	2419.61	2524.25	7075.3	2260.39	2205.72	1633.56	5619.37	1192.78	1496.09	11898.2	1332.31	11	59.0344	55.0071
1	797.7	398374	39083.7	8685.14	9013.87	4188.66	-539.77	24724.9	3626.06	6986.25	55795.1	736.812	1892.05	-1175.48	3823.01	-4067.23	1914.71	-2550.24	643.316	-4336.12	-2477.05	103398	8919.56	1531.84	14	50.455	32.8032
1	13563.6	41201.7	2262.15	-242.537	32922.2	7929.86	-88.8823	556.474	5116.39	215.678	4547.66	3228.55	-635.118	-1532.18	118.125	-1249.2	3105.21	3870.57	-950.066	-1638.21	-2012.93	845.593	2260.5	17098.5	13	32.2307	42.5882
1	-891.097	10781.9	7861.13	-411.167	8277.51	22065	-627.63	3228.18	3518.12	30274.3	161857	14812.2	2381.27	3485.96	5322.32	8645.16	30027.7	3245.1	-362.594	-1450.1	-1348.8	982.861	2310.64	2088.81	1	119.412	70.9195
1	-2161.79	49174.4	1769.03	-73.8467	6551.76	16763.3	596.826	3335.34	4428.49	9701.43	117602	5977.58	838.005	-1632.22	-822.019	1667.68	1912.96	2111.73	1581.69	-1228.15	-4795.05	2159.59	3426.58	-79.5186	1	85.5685	59.6635
1	52.6758	11741.1	9391.97	-60.0028	10292	17547.4	761.722	833.079	4436.71	11508.4	150948	7458.99	9146.25	659.994	1923.56	3137.49	5006.78	2641.94	-444.359	-1662.31	-520.621	-548.201	867.72	1740.56	1	110.465	52.192
1	550.884	395127	42327.3	9690.58	4883	6118.85	631.838	11656.3	926.906	16332.5	55668.9	922.629	3443.58	205.723	4693.22	-5935.1	5623.86	-509.189	1375.62	5208.22	-2125.05	40450.3	12016.4	998.34	14	48.7889	30.9864
1	-218.875	40814.5	6445.98	632.777	20715.3	7197.17	-246.15	349.66	2069.81	-37.0179	31135.3	8325.11	-80.3121	-418.845	1789.62	-242.688	768.235	3322.34	-828.832	-2786.18	-2012.13	1228.43	5163.81	16241.8	6	26.1236	68.3165
1	-981.178	8965.78	5032.6	-1525.53	23031.7	12573	-501.851	1558.35	5550.68	476.313	67225.7	7363.59	3215.45	1.41162	-87.5282	-2428.07	3128.27	8185.93	1309.73	-4097.16	-1645.24	1625.53	3629.84	22437.3	6	14.7643	75.1436
1	521.795	18758.3	8138.34	-151.895	10213.4	18288.6	1387.89	-595.14	643.58	21778.4	289837	7085.43	39548.7	104.677	1121.45	5173.56	35272.4	7910.58	-797.165	-660.739	85756.8	-751.427	8838.96	1980.31	2	100.577	113.541
1	653.689	50752.4	7672.37	-708.217	63685.5	13193.1	-521.357	407.113	4495.55	267.038	-57.6324	3103.94	1343.71	1098.17	-902.521	-877.391	3632.13	1302.42	-588.331	-1329.98	-943.032	515.067	861.115	14262	13	33.2026	41.2564
1	-124.873	27364.3	5070.24	242.951	11220	23620.9	673.22	482.128	5226.22	22727.5	89016.8	16931.5	632.572	-130.887	1860.63	991.354	2198.89	10290.6	-238.726	-976.575	217.183	727.197	826.124	1571.71	1	95.9563	62.1009
1	-205.211	83154.5	8179.79	2420.9	10471.2	6627.37	-479.803	823.398	1492.88	1482.99	83930.3	5030.43	6956.06	-153.656	1237.84	1785.82	3205.01	25.3567	2036.48	332.535	-1375.7	5067.95	11060.5	8415.89	11	50.0686	55.4658
1	-100.156	11787.2	1463.71	-915.407	9776.37	2546.33	1454.36	1755.34	1547.08	643.356	130622	11416.3	1346.72	-707.471	1284.16	27447.8	10650.5	12482.4	-726.814	-572.353	165041	2045.44	8246.58	67195.8	3	65.6365	132.699
1	-252.831	12850.4	4584.72	-89.3338	8928.17	12268.1	-723.85	723.886	352.586	11023.4	114250	4754.65	6625.79	855.385	1921.07	286.655	8722.88	1275.28	665.849	-1127.47	-755.553	309.398	-209.605	687.924	1	107.115	57.0215
1	114.025	44084.1	5718.37	-796.287	13934.8	13915.1	-618.817	1038.27	11356	37293.8	95520.8	9520.62	1488.87	-14.5467	903.987	2344.45	12013.2	10512.2	668.739	-1717.51	-777.577	952.15	2205.32	5868.07	1	122.62	61.9963
1	4547.15	13343.3	1365.09	-0.55648	28237.2	3969.94	2655.37	229.48	3882.4	41.6765	15101.8	6596.29	669.807	-434.093	-854.098	-48.9396	24611.4	4292.59	-662.409	-1413.35	-728.343	434.033	2999.81	24799.2	6	10.7351	63.6906
1	447.467	22616.9	7113.38	56.7296	18571.4	18386	806.834	1007.42	2194.68	9484.75	260994	8028.64	5690.75	1380.45	2188.75	5384.21	-164.73	1045.5	129.958	-679.511	-32.7793	-1242.96	6571.44	2270.01	1	81.6245	74.8403
1	-38.4826	63800.4	8041.18	527.884	15023	25189.4	-67.3177	527.889	3878.5	26513.4	208224	16250.2	3306.22	1483.92	2658.15	9499.07	3107.33	4019.34	1057.41	-560.605	-758.424	704.838	9526.75	1663	1	87.1595	79.457
1	-400.386	31953.7	5467.28	-120.891	8574.72	15100.4	-176.018	422.718	1705.11	15502.3	144384	9199.03	1786.14	244.136	1684.27	10292.8	3998.04	1601.79	76.5462	-2442.75	-15.8639	831.274	4374.85	2021.62	1	90.1292	80.153
1	-188.31	22231.6	7115.32	-1570.99	16168.1	7330.91	212.432	1849.21	33256.7	-182.193	85990.9	10228.8	1526.45	65.0963	556.693	2284.71	17735.8	2118.9	-385.992	-2886.49	-517.192	630.387	2723.23	44906.3	6	8.7424	74.9715
1	9454.89	4290.7	1990.06	-286.05	13385.3	3369.85	908.905	2826.32	8180.01	-657.711	174102	12223.3	321.579	1012.98	245.88	38894.3	21607.6	1448.12	-18.3064	-685.409	-290.432	-217.938	1522.37	5889.06	4	86.7639	121.592
1	323.679	6956.56	2044.43	455.307	10224.7	2352.77	33162.8	-116.563	2424.27	814.609	149657	11865.3	893.156	-1253.79	2703.4	2718.06	4101.74	-79.7705	192.714	1406.57	160173	2073.11	7549.54	52116.5	3	48.4402	132.38
1	515.539	19790.3	6186.11	785.085	12278.1	1203.63	74314.3	1516.91	14341.6	251.161	146487	12664.6	-794.558	-851.952	7247.4	1651.76	38805.3	2467.02	1715.03	3418.34	219019	3367.48	8456.01	161930	3	50.7412	134.528
1	652.958	6073.75	1315.68	-832.368	15541.3	-28.4828	7450.2	-562.311	2315.24	-90.4654	66753.2	9344.17	-516.192	-3061.92	-854.405	7829.93	3775.73	6263.29	-1533.07	1587.7	173663	1231.41	8654.01	12824.8	3	63.0464	132.313
1	198.824	35923.1	3838.49	94.3382	14217.3	14603.8	637.519	798.514	5012.05	-1073.56	136832	6583.18	741.522	-922.447	238.976	7428.86	14824.7	2944.85	-892.636	-2197.71	-1084.72	-40.4177	628.044	41891.1	6	10.6402	83.1453
1	249.859	6180.9	602.647	52.9675	30466.2	3295.21	53.8022	136.695	357.59	-202.056	9063.06	3927.04	358.535	-9.78277	-607.606	1243.99	1900.98	1231.24	-38.8168	-874.852	113.941	573.024	153.422	8882.46	13	27.1126	52.8419
1	-389.219	6332.97	3200.5	-80.6181	16942.1	4849.5	-488.955	619.823	6368.02	1019.39	4915.62	4597.12	1214.6	920.545	294.411	877.833	2422.09	3184.02	404.675	-669.754	-418.159	854.936	1812.3	58815.2	6	17.1803	58.1989
1	518.226	31317.6	5342.6	-1100.01	33432.9	39441.6	237.954	-621.118	4708.14	14716.7	128348	9893.38	2181.12	-123.789	1552.46	5027.45	2163.82	1631.31	393.132	-1085.36	-974.549	-570.656	12928.5	2185.8	1	85.9757	77.1335
1	-551.427	7188.14	-109.862	-417.111	8925.26	607.911	3217.39	2460.67	2650.72	-30.3479	139894	5122.49	737.58	712.882	1350.83	4767.15	1859.79	1580.97	152.587	-1540.42	56467	338.511	399.845	16314.8	3	54.0232	116.882
1	40.7895	10280	-241.214	-464.01	6209.25	745.885	8505.51	744.499	2040.51	-0.0407627	95761.7	6713.85	803.255	625.283	-260.367	7873.08	4288.47	3985.51	-227.497	-2327.16	91829.7	-199.034	3443.97	49579.7	3	58.3791	132.976
1	-995.917	11922.6	660.696	-356.813	13889.1	2432.71	7258.02	1938.93	7811.97	125.63	56221.9	11327.8	363.553	325.548	1521.47	8583.81	3635.54	2139.87	960.517	-314.252	154893	571.265	4631.65	49618.7	3	61.0453	131.51
1	313.1	7926.12	1013.32	-73.0745	8420.68	7109.49	11767.2	407.053	703.211	-686.955	107449	11330.3	2106.65	355.968	1382.34	1890.71	2543.21	2435.31	-302.453	-932.464	-169.916	1101.25	200.385	20502.8	6	20.0389	107.232
1	217.75	113570	8926.88	5395.27	14699.2	3737.87	3278.52	406.112	2178.16	1488.34	26056.3	5638.82	971.374	696.716	1465.93	3649.29	4824.16	3179.61	2525.65	3899.57	-673.412	6457.1	11133.2	8586.59	11	45.4986	52.2307
1	-85.0995	21224.8	-436.069	342.536	9884.33	9090.67	397.92	741.373	878.888	10964.6	151497	6719.16	505.88	-1211.39	2705.74	1351.7	1263.89	693.98	-341.956	-793.818	-822.472	-692.301	1029.99	16.8172	1	78.7548	55.5882
1	-90.0882	26020.9	10009.7	472.709	10266.5	23445.1	218.418	304.053	3321.88	15913	136465	16903.4	2338.89	1281.32	1058.96	10864.2	4248.55	845.618	22.1267	-983.744	-1017	-251.921	6380.24	972.169	1	88.0711	79.5349
1	-255.963	10755.5	14025.4	573.944	8441.9	14035.1	268.604	1298.3	229.505	30484	154747	12332.9	4149.29	905.588	1091.73	6486.92	23609.9	2122.49	331.423	-1637	-2144.7	172.355	4977.84	919.961	1	114.913	73.6763
1	-380.326	18989.9	5700.4	-33.5489	12453.3	17578.2	178.102	2925.31	1074.39	16267.9	164851	8774.12	9886.11	-188.395	2800.87	2691.75	20024.3	461.987	-182.252	-757.407	-1333.79	-154.744	4500.71	1796.67	1	108.479	53.3997
1	4.01237	24916.3	4651.04	567.877	4964.97	19785.1	178.923	364.837	916.516	27134.7	33752.3	12545	3974.65	1007.78	75.76	12593.2	7933.64	7501.48	115.659	-936.094	59.8326	-212.39	1713.64	1122.47	1	112.908	89.0347
1	-432.139	26473	4516.05	-3.98174	17989.2	30085.8	271.544	1029.46	544.829	32563.3	264249	12493.8	6747.33	560.805	677.821	5253.88	9748.33	8409.66	-428.81	-2267.22	-1799.69	789.602	3999.69	2145.09	1	116.58	53.8228
1	339.946	21269.8	4991.4	691.48	4768.34	3910.05	0.999237	224.575	729.048	-41.3246	26608	5391.15	940.597	44.078	1266.13	80.3223	3141.98	1897.9	-1151.82	-2637.32	-1418.8	1386.49	8533.06	16412.5	6	48.5594	68.2438
1	-67.3685	8384.5	844.989	-161.637	8407.73	486.01	53793.2	1252.2	2528.3	913.598	131200	6087.38	398.336	-838.562	1056.72	1557.52	46645.7	6602.57	-218.612	-1916.58	-1147.97	1536.31	1899.11	100036	7	3.36454	104.76
1	108.654	10390.1	-747.543	-258.946	11921.2	11245.2	34797.7	508.063	6192.53	826.536	75642.8	6586.4	-120.114	83.2373	-649.203	1118.46	3850.4	2836.23	-868.178	-1940.6	-1680.63	-1044.58	1254.41	36191.2	6	20.4474	102.629
1	170.993	6482.04	77.4707	-495.669	9505.75	1047.29	4706.44	2500.08	6260.64	146.821	204979	9721.08	-640.718	-436.036	-524.243	22629.7	8695.38	3997.37	-379.995	-135.287	127369	-222.337	6697.52	100033	3	64.4297	131.91
1	142.646	52958.9	6669.18	391.34	4545.59	14691.9	-35.0452	262.647	1924.7	8582.12	53256.6	7054.87	1069.11	27.5203	1793.06	1216.02	1172.32	1767.92	335.892	-1355.02	-228.238	-187.93	3110.8	615.828	1	79.4296	63.9828
1	149.624	22706.1	725.875	139.272	6745.54	7815.01	-191.823	234.658	1935.04	11674.1	83894.8	5607.46	1459.68	92.5443	2065.36	5625.29	1094.14	-465.244	-474.069	-1618.09	-991.534	710.972	2340.6	1941.75	1	76.5013	57.9696
1	-2149.62	51243	5750.38	-1531.1	7682.44	10679.5	-601.039	1950.07	2226.25	-235	129702	9508.49	5364.28	697.597	1526.11	-1666.24	1671.97	3510.72	1268.95	-5445.01	-2947.76	1250.05	9541.47	5304.02	6	56.3951	76.3664
1	256.798	33909	4789.56	-481.343	91915.9	3578.78	1789.87	324.087	6716.07	692.371	613.107	8786.38	-65.5093	-432.779	-36.6274	1036.4	32190.4	10597.3	-74.7629	-1295.67	-920.001	-251.98	3088.77	44988.4	6	12.021	57.7128
1	-490.774	13358.7	8122.57	-384.519	10603.1	34187.4	687.501	257.362	613.183	20491.4	185651	14317.9	6157.73	1066.46	815.74	14890.2	7517.62	2300.89	-511.336	-1768.38	-718.93	-218.529	2245.6	1476.61	1	105.166	83.9731
1	557.271	19834.9	6279.07	-275.507	15438	20558.6	80.0604	362.362	1949.94	17355.3	180617	15913.5	4075.93	939.719	1072.92	4357.02	2199.5	1795.64	-736.074	-1116.36	-719.472	8.61533	5559.76	482.791	1	86.8842	76.9909
1	-614.267	6384.71	101.379	1209.06	6261.62	2168.7	6294.3	316.356	3951.16	-808.924	128685	8206.09	8534.94	-175.709	766.028	5344.89	1637.89	1440.21	-100.907	-1005.27	-1257.08	-544.531	3142.95	17935.8	6	15.153	102.458
1	-543.796	10375.8	2921.4	26.3914	10238.3	598.791	1457.7	428.237	82.027	-84.185	77273.7	12252.7	1318.83	964.539	382.374	227.937	13631.7	6850.47	-37.4652	-898.55	-1361.65	1072.29	1484.88	56000.3	6	5.68616	89.8081
1	-128.848	20102.7	1362.12	210.497	279365	14549	-683.674	638.142	2351.15	-130.782	-2266.21	9221.14	4397.71	780.44	-72.7727	3352.3	4659.43	4928.48	500.63	-1054.98	-653.859	1339.14	2537.52	23058.5	13	15.286	49.5789
1	276.827	22941.5	11358.8	-300.287	17425.9	8802.85	-257.859	667.097	5760.66	47762	76267.7	10810	267.149	128.906	69.9968	260.758	22732.1	7766.12	-0.642855	-1296.76	-1340.27	933.227	1622.32	155.164	1	121.536	60.5063
1	-863.589	24772.3	4733.42	-898.565	24055.4	468.049	105.469	1455.71	4417.79	27.2489	18728.5	9078.46	1285.14	2203.62	2268.84	1659.88	10612.7	3309.5	673.296	843.339	642.134	628.906	7077.16	9978.77	6	18.3032	69.2077
1	19.2422	7994.44	5225.57	319.053	7772.85	-487.795	4508.13	487.358	2602.33	-301.512	34459.2	5645.67	-666.862	-199.708	509.351	2861.82	1303.89	2977.96	-679.529	-1873.17	302.084	1198.94	4044.87	10139.1	6	41.5048	71.6129
1	-116.718	15737.2	1182.24	-532.76	7640.08	1088.1	22168.6	522.379	3470.18	213.896	135582	6445.04	-585.904	-1248.73	227.321	4386.69	5212.44	4737.56	-831.224	-1020.5	50856.2	1420.91	3659.17	34143.9	3	50.4938	130.936
1	-597.769	10520.8	310.151	-12.7557	6100.83	13967.7	-559.38	1223.97	3931.61	12156.8	120242	11869.3	1603.2	-660.72	1606.81	1326.25	7206.14	1330.41	-595.11	-1183.92	-1321.05	217.095	687.902	767.326	1	78.0942	51.8097
1	725.499	4745.21	244.056	-2142.56	7030.48	-1028.73	29416.7	1378.55	2342.76	142.685	224558	9479.71	672.322	-315.094	1209.06	9380.79	22982.2	1032.75	-1571.98	3524.75	275920	431.636	12173.3	131815	3	57.7312	141.227
1	1003.45	72454	3479.74	307.054	117161	15585.9	1146.48	-31.7707	2511.6	849.482	-394.996	1875.06	1883.95	-634.397	1645.16	-2348.66	2082.92	3186.19	-392.221	-3015.58	-3049.74	-495.897	3837.46	2612.57	10	34.9257	41.1722
1	-143.923	17550.6	6598.52	1.46896	8934.66	17163.6	-757.801	1848.01	4427.62	16501.6	215635	8682.87	1204.06	786.775	2631.91	4085.55	14130.6	577.084	-200.05	-1424.93	-1135.95	1106.79	2494.92	1252.69	1	111.839	66.6687
1	-9.25206	30806.4	1569.14	1373.17	18516	414.164	5589.1	1323.91	4730.57	927.441	84206.6	12548.1	773.065	-2286.02	2184.13	14882.5	9418.73	1524.88	-466.894	-267.923	198415	2032.89	12450.8	25703.1	3	63.9129	132.866
1	-788.247	26375.9	2898.21	383.354	8791.68	19511.5	136.544	925.611	5556.87	16206.1	160961	14971.1	1066.02	-266.389	2114.45	8363.08	4905.42	3626.36	-140.723	-3018.15	-1396.34	245.741	4083.09	1256.12	1	91.8337	81.4172
1	226.411	28483.1	8405.63	276.711	9049.88	19683.8	-181.326	488.621	8469.31	20387.8	207936	15674.8	1993.26	875.064	1947.87	14271.6	4069.4	1233.36	187.783	-948	-757.971	1754.11	3432.37	2667.36	1	96.3372	81.4614
1	-4140.49	20948.9	2886.55	-4242.41	3643.12	14706.1	418.17	2701.98	2114.7	16697.8	181418	4601.25	10260	4224.79	793.214	1095.97	560.704	4413.3	2910.15	-8084.04	-2939.93	1260.28	3650.1	-1528.08	8	89.8875	29.2293
1	597.852	282647	34090.9	4593.97	8007.31	8091.89	922.537	6313.49	1231.71	596.078	14660.5	2138.02	5052.97	1171.27	-268.455	-4144.11	556.953	560.513	1602.43	3061.13	-2619.42	10178.1	7534.4	3776.02	14	48.4723	36.7395
1	216.914	3526.9	3451.06	-70.7556	26753.8	2423.68	-33.8491	206.505	2114.75	184.255	14909.8	7011.76	1803.26	552.573	-37.6207	1782.15	1909.68	541.81	-159.798	-433.59	-408.947	106.416	272.625	9569.32	13	27.0973	53.8722
1	-565.183	10357.8	376.686	470.148	12335.1	4659.76	14733.7	1249.58	1811.85	-1187.33	142774	8936.08	3388.64	368.944	760.91	20038.4	2932.61	7098.56	-332.624	-884.014	354.935	89.0675	400.016	39437.2	7	17.0235	111.922
1	-895.719	4947.18	3629.9	808.499	11232.7	6095.03	-854.705	585.738	1262.17	-230.672	68799.8	6259.55	1471.87	-716.068	684.502	1527.22	2355.46	1942.8	-9.13933	-1492.44	-1219.63	921.506	3133.44	7597.6	6	34.4163	78.3569
1	-408.679	564863	61259.8	2787.74	10181.4	6382.09	746.957	5902.29	6229.09	2080.58	86520.5	1895.89	9139.32	6846.01	26194.4	-6718.74	216.653	-240.858	-655.451	-2208.91	-3844.54	33650.4	17278.6	4211.85	14	50.87	35.4072
1	182.928	6964.78	5309.91	112.011	21030.9	3570.54	3936.82	254.175	2046.18	-598.672	32713	9538.52	310.494	998.111	-1206.13	28091.9	2749.23	8840.88	53.3292	-1133.93	-472.246	473.446	547.751	34488.4	6	19.3777	90.3267
1	-1172.23	37373.1	7208.81	1143.77	92216	14293.4	-276.685	2091.97	6724.41	20186.3	142051	8811.92	6261.54	848.688	44.5015	2971.69	2918.29	2551.59	1151.44	-1970.05	608.375	236.729	13171.2	1720.52	1	73.6299	64.5414
1	-353.245	20580.4	2573.81	729.542	5199.61	515.082	24277.8	4119.58	5479.33	-238.443	135907	8631.04	-357.789	-981.78	1935.79	11011.2	7803.16	5089.69	-593.225	-1061.74	14122.9	156.557	6259.46	11011.4	3	53.6764	133.639
1	547.68	75568	14091.1	1869.1	7319.6	8655.25	362.801	355.718	1712.28	1163.79	17719.7	2728.55	1359.56	1723.29	2692.96	3462.59	1413.7	23.8651	145.433	861.305	-423.71	860.518	7786.32	10754.3	6	47.4153	66.0107
1	328.84	36503.8	9746.43	67.9435	10344.6	29273.2	-369.801	433.212	3990.77	17665.3	203172	7448.81	2577.24	317.966	452.548	9056	6331.55	1289.38	-824.774	-759.009	-770.396	759.111	3082.08	2808.56	1	95.5629	80.3404
1	-324.084	10578.3	327.766	-494.876	4811.75	8175.38	-1108.62	406.776	8500.33	18363.3	66909.2	6699.57	2330.63	106.938	1377.92	-2099.7	3894.84	1504.84	-368.696	-1269.23	-1793.93	-516.223	1368.93	-597.987	1	74.883	53.8849
1	378.789	22669.3	6216.89	4.23413	21848.5	7322.44	-202.22	157.571	4940.71	275.982	5073.37	5699.41	1286.6	988.48	141.868	1537.49	12737.2	4386.8	42.5926	-982.888	601.743	367.191	1422.17	16750.3	6	11.901	61.4071
1	-266.98	15815.3	1992.52	1217.54	5029.01	2070.08	2799.56	91.0494	-342.932	-205.38	42152.6	7033.88	955.805	-1333.87	588.717	-145.965	1537	2293.55	388.153	-2259.98	-1464.47	796.579	3936.33	14910.4	6	45.0036	71.0789
1	-479.902	39627.2	4067.17	1149.98	10604.8	14582.1	69.0189	1393.97	2751.74	13875.7	84189.9	9222.5	2127.6	446.987	870.992	1087.72	3160.76	1441.15	727.531	-1974.19	-366.182	111.951	3334.93	1415.61	1	85.7136	62.0398
1	-312.188	20406.8	14527.3	663.468	12951.5	51509.8	1706.89	576.085	-109.405	28115.2	236048	15827.2	656.885	-521.162	-130.633	10930.4	20838.3	9145.95	-142.736	-1965.82	-2908.52	49.9304	1858.46	1085.19	1	114.81	79.8995
1	-781.631	12919.1	9617.46	-771.361	6730.02	26289.4	-602.114	1099.11	9739.37	39071.3	137611	7581.18	7870.4	90.0151	737.038	6635.49	29746	11289.9	-372.135	-1310.17	-2165.41	1322.59	1816.59	113.029	1	120.024	52.5793
1	-1147.9	33372.6	9746.32	-227.475	11413	35454.8	-380.566	3120.96	819.701	11780.4	262943	13634.9	598.744	868.203	388.606	15141.3	13605.7	44183.3	297.807	-1240.59	-813.813	2310.52	714.168	3757.73	1	113.394	79.945
1	-587.712	5042.83	392.447	80.2172	20012.2	4961.78	59990.3	596.379	3237.03	-550.824	67120.3	4891.58	-2898.45	-1443.09	393.03	5939.9	2951.41	14874.7	-668.261	-1328.76	-2412.04	-1203.11	1164.67	62858.2	7	7.18338	106.48
1	-917.868	16682.2	6190.45	-14.9836	12115.1	17829.2	331.088	815.624	3556.21	40303.9	177160	6784.08	2203.25	-521.761	1006.99	2958.26	13982.5	3507.23	-327.929	-1062.23	-2634.06	-108.752	1513.93	410.352	1	114.221	65.6506
1	8349.02	169834	14513.5	23514.2	14906.9	5240.83	4849.23	869.385	3776.33	966.767	9393.24	8327.55	2474.26	-2373.39	2369.72	-2535.35	6540.9	-124.013	-1253.05	253.165	-3594.53	771.031	15184.7	28108.5	11	42.4518	52.6423
1	265.942	24940.1	2389.82	-496.886	11646.3	31680.5	504.443	172.1	2664.51	20234.7	312233	11226.4	6079.58	315.022	1366.86	9824.25	3694.22	21670.1	-651.303	-1166.17	-382.632	-474.172	294.366	594.848	1	95.4682	44.4022
1	-482.902	31253.8	2500.05	-450.281	3252.57	8195.52	-27.1397	1020.42	1344.12	567.183	33982.2	5169.94	5275.9	556.915	379.841	770.352	1426.62	712.31	-1153.86	-1145.5	-620.988	920.839	6548.04	8531.53	6	53.0459	75.046
1	-630.899	55750.3	6704.16	1098.52	6868.8	15722	382.171	1786.88	3135.87	-211.624	134496	7529.75	4335.94	64.3386	3312.17	2545.02	2027.04	381.559	844.381	-1464.78	7781.74	1202.96	10843.6	5913.47	6	59.9267	109.024
1	-74.6802	41614	5102.36	1840.26	7473.09	12771.8	162.735	971.879	1846.38	19968.4	138198	10613.2	1468.41	2166.2	708.169	8784.41	34918.6	2711.34	3916.76	-1865.44	-650.498	1232.58	2903.03	1547.14	1	109.051	67.95
1	-75.2467	10289.1	911.104	-868.565	13596.3	519.05	21864.2	1044.66	1342.13	-633.428	186978	18507.8	793.253	517.409	216.296	10812.8	6404.7	2147.53	-983.832	-3270.13	132353	-608.894	4288.95	92878.9	3	56.2086	137.284
1	-307.662	15318.7	6537.63	-123.872	17144	12394.1	-526.303	876.068	4459.86	439.598	62208.4	8323.38	797.931	-40.9405	139.319	632.532	2448.18	6475.62	-32.4653	-554.998	-667.257	1192.07	785.874	16365.2	6	22.8048	77.8058
1	303.627	35623.9	5753.09	1058.41	14892.1	18545.6	78.322	385.514	-45.102	25441.1	298015	10151	2111.81	-669.344	3266.9	3240.89	15854.2	1969.73	-359.153	-1834.54	-789.895	-231.508	1523.09	1285.92	1	113.685	67.4974
1	-453.706	19579.8	12252.9	-212.55	16445	19634.1	243.358	775.78	534.381	32642.1	322552	15366.5	9218.16	1342.55	1548.97	6576.73	5345.92	6183.97	63.2613	-1461.99	-770.649	-269.404	953.654	2548.2	1	112.547	51.3124
1	1148.18	16968.7	792.403	-425.092	3183.1	2307.98	112.391	-855.468	-756.34	-1479.71	83877.3	4967.58	5196.05	3928.52	1923.9	525.718	-135.055	4759.26	2024.39	-1629.14	3260.77	1445.98	-1725.28	3716.83	6	41.1198	75.6853
1	100.615	24444.7	5240.48	-202.141	6474.23	19261.9	-229.525	419.329	3781.91	21138.7	142290	11623.9	20510.3	288.719	186.168	2283.67	18076	778.046	-16.4838	-1806.01	-418.868	-62.4714	8700.2	940.634	1	107.592	53.1467
1	-663.725	25253	7355.45	-591.258	35277.8	14563.9	-316.668	1160.35	7533.59	15517.7	10248.8	8768.97	1618.03	1179.89	-40.9834	-410.823	4431.23	2822.3	111.037	-1075.08	-1346.61	458.92	4154.47	584.592	10	77.5415	33.2589
1	251.766	7787.68	2450.25	737.282	11035.9	7229.58	21566.6	394.221	2656.96	-883.849	170885	11885.6	-305.287	223.055	-729.154	38998.7	2113.94	1755.73	121.58	327.885	1060.07	-471.913	353.649	144182	7	15.7797	111.402
1	661.056	21910.3	4335.26	45.6939	12548.4	8962.48	-366.11	184.327	2180.52	-169.157	15213.4	7418.96	2680.87	391.579	1407.33	-971.827	3337.23	1049.96	-506.978	-1435.62	-1417.81	904.165	7232.65	10262.9	6	26.8193	65.8685
1	308.592	26715.9	2995.49	634.542	4573.2	5423.86	-235.099	826.514	1563.68	443.537	54956	8305.66	4205.89	-412.873	1602.95	2880.16	2248.82	1094.89	-218.116	-895.953	-337.976	1343.64	5870.37	6902.96	6	52.1274	77.38
1	-357.393	8162.82	1804.79	-1006.26	10757.3	-113.806	11793.4	418.369	3101.87	222.553	189089	15011.2	181.625	-1273.32	990.233	14311.9	3973.23	1571.1	-1568.68	-65.2053	112681	530.532	8496.72	71948.4	3	55.9163	138.476
1	-339.881	23362.4	13803.1	202.668	7734.82	6849.5	-500.485	692.997	1900.13	40930.5	62419.6	13738.3	1553.06	306.457	2844.38	3732.76	4972.71	2856.77	-307.981	-1342.33	-838.727	1546.78	9772.73	4233.6	1	82.1478	68.4244
1	-2720.08	19624.9	5838.78	-2940.48	12798	23277.3	518.983	2236.36	1338.97	12954.3	212359	6295.29	8792.38	773.008	2068.71	6572.5	4465.33	1507.5	1710.34	-4552.09	-3225.81	939.639	6373.79	1659.03	1	92.241	32.9721
1	1988.14	122595	2362.54	-77.1675	113373	9470.21	10.3088	311.153	6496.09	396.391	-1377.49	582.877	-134.781	-465.455	1031.16	-2990.45	1232.35	6732	-1094.63	-1219.78	104.918	334.583	1289.18	10944.1	13	33.6603	39.7412
1	-341.279	35486.7	3274.41	1087.48	6477.57	5320.79	-1226.08	1340.47	3291.21	7467.91	92123.4	7969.66	393.338	771.678	3688.23	1618.92	-68.8088	56.7267	359.309	5951.45	-226.176	1684.28	3385.37	-232.597	11	67.6334	60.8425
1	60.1446	24449.2	5375.62	-1002.47	9924.66	11886	-795.829	546.267	10671.9	32997.6	224416	10047.4	4005.36	968.284	840.319	4416.26	3670.86	2708.2	-524.848	-506.593	-219.592	264.094	1729.41	920.348	1	98.0652	66.7449
1	708.372	13060.5	553.44	-229.619	4942.72	4989.22	273.826	28.3851	372.605	-213.297	30976	3890.08	4948.42	499.498	-430.657	1197.85	947.81	761.552	-394.203	-485.079	-304.491	493.926	42.7756	5287.17	6	39.3617	79.457
1	1100.88	20731.6	8111.43	-115.315	8241.42	9237.44	299.5	-249.622	10613.2	32.031	36672.8	7404.02	639.002	-354.978	-298.455	1450.31	35342.3	5542.28	-618.55	-399.558	-1053.21	483.9	4306.07	13380.2	6	12.597	74.568
1	-720.421	24814.7	8922.12	1400.22	6542.24	8048.01	230.78	327.543	1180.95	17849.5	108222	12793.6	1084.2	-2161.45	885.301	1121.78	3268.47	2176.53	-521.757	-3643.45	-2789.49	82.8171	13476.2	1553.94	1	79.2855	67.8254
1	34517.7	14794.2	7298.54	705.115	113761	2619.3	421.265	1654.86	7844.48	249.355	-190.919	11457.6	400.013	-1447.48	2575.74	311.05	16772.6	7407.94	-1654.64	-546.174	-1926.74	974.5	4327.89	84560.3	6	10.3815	44.0328
1	119.911	25301.9	8317.5	-783.218	18037.3	19743.8	160.673	803.39	12469.7	24081.7	158438	14765.6	1456.06	841.782	1327.34	17148.5	9268.47	1739.14	354.058	-2082.63	-121.751	-304.384	13260.3	2258.69	1	96.9218	84.4619
1	42.4495	31548.8	6416.39	215.032	10176.3	27254	152.152	156.663	4185.94	20299.4	177261	11712.7	1645.14	449.732	1230.73	13919.6	2857.82	1072.19	413.347	-1726.95	-761.245	-558.736	4470.35	2655	1	92.9057	80.7796
1	-23.5962	23138.1	6859.28	390.036	8152.77	7887.5	-136.872	1153.56	2372.66	19504.8	155081	6748.66	1752.7	239.579	622.951	3409.8	15943.1	3975.94	-530.054	-1635.88	-1355.27	22.5607	2275.43	2089.22	1	111.594	65.2047
1	-105.809	24362	2525.7	178.028	14476.7	11926.8	504.717	850.059	9208.11	31685.4	257768	12384.1	8384.88	3150.85	402.621	5760.52	6026.75	3726.79	-268.618	-644.01	-400.497	-38.5713	3026.71	2838.48	1	94.0971	40.6249
1	-904.18	4576.7	4418.13	-259.526	3849.62	7773.12	357.834	945.051	823.535	12771.1	69321.9	16609.3	3840.15	-2.18395	1349.37	1031.06	6400.48	558.787	-1585.95	-3006.17	-1435.19	25.3646	3249.33	495.421	1	79.4001	51.7693
1	1831.66	35073.1	-213.877	567.505	9547.33	24194.6	423.154	641.539	1803.51	14584.3	180192	4748.19	2452.4	473.173	453.99	7858.71	2587.08	1400.01	313.715	-579.361	-905.55	-154.332	263.942	765.944	1	89.4052	60.7327
1	-347.686	52865.9	4516.77	3412	9900.13	3257.49	-57.3799	715.128	1337.18	-1542.14	209348	7257.79	2729.41	566.571	1005.23	4636.59	3386.43	2496.97	1268.31	-1805.41	-436.393	726.205	6013.42	6702.36	6	49.6277	81.4935
1	91.076	25392.9	6765.61	916.265	28212.8	15839.7	208.194	1236.85	2086.3	-243.422	35863.6	9415.15	1931.3	15.1668	24128.3	710.377	2333.47	1996.09	-312.664	9.01123	-1083.21	-593.76	7096.63	10694	6	44.4079	85.9838
1	-594.678	23980.1	5443.34	1025.08	2919.92	5252.7	-346.584	1321.91	526.454	-218.665	32669.8	4662.35	-80.4913	1228.21	2032.88	1854.75	626.331	1198.89	847.769	92.3259	-188.128	1759.55	3945.41	10461.5	6	50.3936	69.5095
1	-804.24	11156.2	7755.27	485.571	5628.93	17417.6	-596.491	702.98	971.634	13719.9	121924	12421.3	1115.71	1974.08	1966.59	16446.2	3380.8	1620.51	306.438	-1388.25	-531.81	1130.53	4363.14	208.116	1	86.9661	90.2095
1	-566.055	17220.2	8173.31	-623.867	10308.6	17273.6	2.31296	1866.02	2869.77	22512.1	263250	15250.2	655.389	347.277	1990.63	10762.7	27691.5	11644.2	-221.091	-1109.89	-4.47389	756.747	534.093	1993.77	1	115.184	78.7668
1	117.203	88589.1	10511.8	2664.24	9178.84	13591.4	66.2186	2029.3	1905.57	9610.16	159939	19469.6	1244.98	910.786	1528.2	6092.41	2447.03	2532.21	2089.64	336.702	-885.989	1797.7	8724.88	2207.02	11	84.2926	78.7612
1	-223.4	12109	7913.03	308.836	10007.3	20707.6	-726.311	1096.78	-37.9805	28326.2	137086	8129.41	2913.7	-397.246	1107.33	2504.93	18550.5	1561.82	-515.792	-1639.21	-1854.2	313.018	2493.25	1174.14	1	112.518	63.1145
1	-634.189	27896.2	8420.24	1736.1	5958.06	5957.65	-787.623	1373.74	-89.2301	15.9307	106845	9127.95	2091.89	981.22	1682.77	2723.22	5842.01	1792.3	525.175	-864.86	-556.109	870.348	5580.78	17780.4	6	19.4871	75.8979
1	-196.875	10397.1	3677.49	-388.406	9245.68	3721.85	1557.54	1271.44	5332.59	285.287	108412	9874.59	893.44	277.554	861.377	2789.33	2617.92	4815.28	2385.44	-832.623	846.145	896.18	4282.26	5334.31	6	40.7376	70.9822
1	954.214	19139.5	1223.09	-222.529	16268.5	2500.4	1587.66	-5.08271	1493.5	19787.1	300623	16960.3	21210.3	2086.56	4226.24	8028.51	17415.9	4708.6	1808.14	966.325	63713.9	7343.66	6220.2	2610.79	2	100.734	113.366
1	-244.807	8319.69	972.035	-765.359	9930.38	1169.13	5130.4	4838.99	1744.52	-20.2664	144109	9241.67	804.824	-544.388	459.876	13377.2	10025.7	1199.06	-322.688	-43.9123	90937.8	678.546	4976.66	77206.6	3	62.4803	131.512
1	-475.601	6012.66	-843.644	698.353	3494.92	4204.84	1962.44	524.766	30.4589	250.361	40822.5	6239.1	1759.48	-251.898	123.48	476.787	1238.64	-228.202	-321.647	-1153.38	-608.54	680.462	2507.51	15249.4	6	38.1055	80.1598
1	617.156	139105	20258.9	1629.38	9942.22	8803.46	707.081	56442.9	4563.23	11749.1	41947.8	4207.75	15114.3	3086.64	3764.73	11123.6	1546.33	2143.24	2576.15	2200.58	-1497.32	10131.3	5905.21	2111.85	14	52.771	42.6942
1	-605.808	27383.9	11446.5	451.539	4710.17	22457.9	-231.78	1229.83	5775.23	22291.9	83742	7835.4	-430.237	-802.468	249.267	4403.55	9661.89	5119.6	54.3691	-1153.58	-1843.13	1026.75	1294.15	311.321	1	98.9348	64.211
1	356.941	21138.7	9885.84	-34.6588	9171.77	25451.8	-500.914	699.61	6139.94	20573.6	161365	8931.36	1987.12	-504.281	1751.5	3933.06	11804.8	1914.64	-435.434	-1294.6	-241.589	453.695	2074.87	1963.53	1	113.972	64.5798
1	-215.632	24299.8	6925.34	699.831	3465.01	7904.44	-899.271	433.707	2435.93	14746.8	104709	6297.47	3393.83	-1293.32	1217.13	4372.43	6561.07	655.616	-699.742	-2789.36	-1269.72	269.087	8075.88	960.777	1	83.9398	65.8411
1	-210.204	8088.68	2840.85	-564.268	14685.3	12849.7	15186.8	369.023	2502.77	-741.905	260110	14654.4	6458.52	949.726	782.877	5978.46	27293.5	5121.17	-304.199	-930.075	-867.456	-461.347	1058.77	64843.1	7	21.0814	113.788
1	212.717	27669.9	4810.44	1091.27	1719.3	1095.68	49.6218	618.029	1963.86	100.28	8138.28	1203.55	1824.09	1219.97	1577.97	1724.83	892.441	1575.54	1298.67	1071.96	51.5126	1877.92	3719.52	4274.03	6	52.4884	64.6947
1	-20.6449	262970	21001.1	3827.9	7375.22	5438.98	-344.71	1101.89	2135.92	1319.66	19359.1	2776.45	2554.57	-48.048	-174.562	-2533.13	2493.64	348.278	1529.93	1750.17	-1755.69	10340.6	11072.5	2441.26	11	48.0946	49.0626
1	-727.485	40590.7	5217.15	1075.81	5557.33	9651.82	-491.852	824.017	3569.66	13157.8	111181	9917.88	2176.73	-812.483	424.545	3753.26	18119	1052.82	-146.407	-2336.79	-2767.59	999.797	6095.34	1970.53	1	107.066	65.3225
1	-1686.3	10349.6	2477.49	412.888	16986.4	5421.79	1951.38	1885.66	2105.35	130.816	68118	6702.57	255.341	-521.703	-255.112	13183.5	11545.7	1362.34	-73.0345	-2027.19	105393	2073.19	7171.23	40908.9	3	66.5183	130.425
1	-80.757	9856.81	909.958	582.39	3147.76	907.008	7694.43	85.4846	696.875	-488.276	53616.5	5389.66	1547.07	1191.8	-555.312	2207.52	656.258	2373.06	-109.464	-1189.64	-1036.86	410.417	1511.76	11102.4	6	43.7994	71.0665
1	-642.695	23023.2	1888.97	-55.4373	20811.3	5724.32	67.8787	866.276	2090.36	-15.334	10256.7	4132.18	1169.92	-1602.9	-35.8523	-666.9	2410.44	4722.03	215.194	-2372.46	-2307.56	-421.459	12579.5	7339.39	6	33.713	50.5821
1	99.4577	26339.3	6362.52	-282.166	10085.2	4876.8	229.658	98.9843	1867.22	275.928	38026.9	8173.08	3444.55	-563.926	523.318	138.685	5961.37	5550.43	-684.057	-60.1949	-1866.84	-508.577	2830.04	17711.5	6	20.3305	73.6746
1	606.499	9395.33	8797.21	1639.7	12234.7	1245.92	2079.86	116.005	4890.26	-338.459	57154	7141.34	-361.113	-1455.3	387.425	1117.71	4863.75	13810.2	-652.747	-364.732	169.837	-515.853	2019.15	34563.7	6	17.6674	81.1056
1	-260.346	9780.85	1145.35	-476.168	15865.8	11702.8	-47.8664	419.67	2808.06	-338.085	207296	11056.6	10413.4	-660.283	1354.54	3044.03	2570.52	19899.5	-713.474	-1293.75	201.466	1523.8	326.282	4355.06	6	51.5464	96.4652
1	61.6307	10284.4	1196.82	-517.452	8418.58	7226.26	516.026	513.522	3811.54	-1.50917	124617	7428.27	9240.4	704.815	2688.27	1833.05	2089.02	3914.23	173.752	-602.443	3833.68	146.563	3303.26	18200.8	6	49.6756	108.475
1	696.742	10635.8	234.15	-342.581	8989.29	9087.31	26034.7	3184.1	780.083	239.828	135693	11315.3	535.376	245.992	1434.33	5129.76	24312.8	3294.02	-750.231	-1071.24	-1213.67	826.004	1128.39	111812	7	19.1742	115.256
1	-518.638	9737.01	894.12	32.4898	4474.29	600.395	36789.1	1272.87	1447.8	-391.549	55143.7	4276.92	-71.155	695.813	1040.25	1880.79	1538.45	9182.12	97.9228	-935.131	17822.7	1586.3	324.293	12320.9	3	45.3202	126.899
1	-46.5926	58341.5	3302.32	258.378	11245.3	20142.8	40.2778	1232.61	2121.02	13760.8	244727	15302.9	1960.2	369.22	3027.48	10423.6	1871.04	2841.55	-81.691	-1725.33	-597.079	215.502	2786.04	1786.74	1	90.8174	81.745
1	29.9801	34934.3	2095.72	173.012	14492.6	10210.4	-445.972	539.149	3267.45	59.7879	21853.6	6750.1	1461.15	861.2	1075.56	1497.52	9288.94	1362.53	189.941	-775.142	-696.92	443.983	5857.63	7616.52	6	20.6202	68.9068
1	-255.66	8181.2	8674.49	274.628	9429.29	14606.2	330.73	639.208	5235.49	-981.443	236257	13078.3	7264.89	-158.192	696.506	5232.42	13459.8	1575.42	-459.227	-2622.27	-684.107	-49.7608	112.028	31926.2	6	40.1987	97.2877
1	-565.912	17375.3	7743.28	-734.491	13777.4	13233	-669.625	3301.97	25996.3	69855.2	114895	14420.1	1109.17	-195.426	1784.59	27243.1	16821.7	4156.17	-422.896	-1728.21	-1157.44	1514.97	2843.4	886.627	1	124.445	88.1487
1	-949.112	18225.2	783.406	-1478.94	15066.5	11007.8	19362.6	2252.78	5127.92	3284.44	165509	9250.33	1783.04	4306.94	2915.12	26626.4	8011.29	-277.386	1191.25	-660.282	46003.7	1217.35	10051.7	94080.3	3	59.3903	142.157
1	-953.884	26534	3115.16	1110.1	9694.39	-518.17	7416.33	1860.44	-166.15	-1.34566	27080.2	6561.16	-432.185	651.869	236.651	717.277	4602.67	1878.13	186.73	-1509.19	13766.5	927.454	5723.12	24811.5	3	56.4153	118.252
1	-441.176	15243.5	2725.51	117.425	2982.01	-27.7233	910.199	467.798	-102.867	942.096	11828.6	5226.55	1233.17	-1570.06	1859.75	5604.77	2040.58	1032.54	950.011	-468.477	24806.9	1126.53	11484.9	17824.8	3	66.3124	120.727
1	-1820.36	4895.79	-1349.07	-2973.24	5939.34	9803.07	1596.97	1225.44	2154.13	-829.102	162181	2437.92	11193.4	261.788	2054.28	-1018.23	182.354	-662.818	86.7672	-5555.14	24961.4	941.568	3415.96	16654.6	3	53.3962	105.676
1	-612.489	15401.5	1468.59	-554.436	10901.8	24182.8	-2439.07	1747.43	8157.54	-1862.09	170899	11230.9	9576.49	1611.21	1437.54	4274.44	2905.44	793.178	996.645	-607.657	460.018	1065.81	77.356	20452	6	38.5105	101.495
1	-794.148	16055.3	6269.29	-35.6234	25602.9	9477.58	-217.905	1740.7	9290.68	89.8186	31854.9	7597.23	2040.36	-832.046	2278.37	263.941	13123.1	3503.26	287.909	-198.031	-520.033	713.016	3783.26	51286.2	6	9.22384	73.4595
1	-391.372	50027.1	4182.44	818.123	12126.9	7409.16	-421.752	957.464	4719.04	-476.787	50647.6	6118.92	1236.52	-1418.36	1621.77	-146.578	30102.5	2308.65	687.14	-766.5	-732.89	845.94	4856.79	17767.9	6	17.1784	71.1949
1	-226.675	9455.89	7825.11	-194.472	16652.8	6621.83	943.955	1341.34	4654.1	-76.3194	98989.7	7934.01	1725.48	-101.529	818.79	2046.92	3252.24	2755.63	-139.997	-986.128	-1489.43	655.654	1472.79	16288.6	6	27.9851	77.6102
1	-438.854	23419.8	158.33	799.791	9843.17	2141.45	10008	443.625	2734.27	-1115.38	160862	9722.16	4412.08	14.2872	34648	3315.28	602.618	3018.06	-111.887	-616.353	-2477.45	685.607	4594.62	10878.6	6	44.6728	86.7336
1	154.867	12302	2642.48	-109.164	22283.9	1863.54	50216.1	-524.989	4522.19	2245.92	55204.8	14824.5	-2071.24	-5065.68	-776.503	558.464	20893.8	-443.808	-2385.01	602.457	351836	2692.64	15709.9	161079	3	48.5825	134.72
1	-354.227	22190.9	431.032	387.431	7797.85	4731.79	229.272	13.9969	1918.55	9935.01	193707	12594.5	4476.03	246.86	2024.97	3597.84	3541.82	2398.86	655.846	301.07	-750.782	55.0025	2657.32	1439.11	1	82.2216	55.3566
1	-132.742	6784.64	12112.2	-415.245	8565.44	6777.89	710.287	-25.531	2654.12	20123.1	163682	5569.63	113.984	2054.82	1487.74	14161.5	3268.22	8111.11	-520.9	-1434.38	-641.45	93.7817	539.551	1879.96	1	109.019	91.5312
1	-735.735	7002.74	6277.68	-535.432	21923.6	8790.47	-463.178	1142.68	4934.52	287.498	3769.07	8539.6	1875.78	-1121.31	442.153	1833.68	8384.58	3295.56	-842.218	-2409.47	-60.654	355.224	3905.68	12262.2	6	11.5268	61.8245
1	577.204	37500	2898.19	-1168.2	10065.4	12272.8	-1052.97	844.151	4019.7	-394.543	31950.8	5795.33	1808.48	634.814	1401.94	-253.952	1400.09	1193.74	-318.069	-953.409	251.185	474.283	7348.81	8450.37	6	26.011	67.7722
1	-557.737	10361.7	1968.71	-141.991	13261.2	156.995	25525.5	1139.88	4466.67	-52.6807	88906.9	10759.7	455.284	1278.79	1548.28	12206.6	7803.54	4196.96	1046.66	-2193.22	66089.3	-592.827	195.68	58152.1	3	57.9212	135.503
1	-46.0464	17297.8	4934.46	1669.43	6889.52	11834	605.47	315.592	1684.11	22392.7	128889	6875.77	2071.13	-1066.07	18473.9	864.216	5957.5	2322.04	60.2655	-2043.85	-1414.92	-583.853	2479.29	624.173	1	93.7557	66.4125
1	2963.71	14202.6	6864.09	209.255	11782	9563.04	-198.297	902.547	619.384	22821.6	248283	10180.4	1766.3	2703.7	436.141	32379	10868.6	5017.67	449.467	-1486.04	64.2955	270.383	2085.16	2152.9	1	115.045	88.9801
1	-476.797	15211	3678.51	268.719	4905.72	6049.63	-62.4184	615.639	3019.59	-1086.17	43897.7	8134.21	2113.69	435.03	-310.972	1483.59	3753.01	1155.21	42.1819	-1364.46	-1147.76	46.8479	4394.65	11632.2	6	51.2363	77.6686
1	628.398	20840.1	4303.31	904.802	6710.42	1509.85	-269.832	59.9701	2400.26	247.632	6109.7	5741.42	854.906	1311.52	535.894	8818.16	1737.4	1906.02	76.0862	-784.463	6585.23	1462.14	7032.68	22977.8	6	49.916	66.0448
1	208.128	15597.8	1807.2	385.89	10101.5	-551.303	7320.45	199.264	4996.39	-348.803	44091.2	8764.43	222.121	616.59	-682.969	4999.12	2475.86	2040.02	75.1229	-773.406	-367.948	1678.58	5116.04	11420.7	6	41.6112	72.7095
1	-741.827	5158.99	3174.53	-188.741	7787.77	3201.27	694.884	2080.65	19573.8	454.331	156880	8642.89	1236.03	247.987	1769.19	4043.77	14497.3	1094.72	380.166	-503.645	-588.853	769.155	1231.69	38578	6	28.1978	98.4355
1	170.543	21496.9	9538.74	-80.6866	14209.9	28967.7	-470.067	435.224	6618.64	19447	389214	15434.8	6167.28	-847.65	3290.64	11966.3	10427.3	11455.5	-1131.44	-2735.14	-1089.02	1058.36	5407.63	1588.38	1	103.76	71.7781
1	31.5411	9587.39	2933.36	-656.888	14948.6	8727	-177.96	145.317	10896.2	944.245	21341.4	4787	1491.37	531.319	-627.646	-1069.16	3210.84	4333.38	-730.58	-3149.77	-413.948	33.6328	1249.35	27214.2	6	17.6211	65.2468
1	404.822	33078.7	8598.7	231.571	16562.5	17358.3	422.071	1179.05	4234.2	11751.5	222222	5932.69	3404.66	541.455	3270.04	2721.47	2663.72	2811.87	-144.228	-1634.33	-226.862	-564.175	4364.31	826.333	1	89.1468	67.4944
1	-41.4739	20674.1	2213.24	73.1109	7499.39	30188.9	-308.062	822.364	511.16	12096.4	123064	13764.9	2239.87	537.899	2262.35	6094.35	680.152	3666.74	-28.2274	-591.062	-852.198	778.034	1243.17	1024.14	1	89.7254	59.3452
1	-15.5713	23044.1	5449.32	-143.882	23972.3	8675.2	1854.8	678.159	1219	650.138	16291.2	9477.69	-387.382	-355.291	1424.57	-1748.98	11729.4	3682.87	-701.523	-1669.08	-1426.73	666.816	2765.03	21210.6	6	14.6383	67.663
1	-22.1701	11342.5	2109.7	546.164	19299.1	3474.91	20326	832.326	3352.98	-936.616	170656	7890.58	2702.33	-706.705	1619.22	2964.78	18514.6	23199.8	-605.144	-32.1623	58966.9	1169.23	4006.92	68441.5	3	51.8202	133.5
1	359.568	585470	66016.4	10720.6	23424.8	5565.38	-167.994	831.172	4269.03	8923.9	60426.4	-231.391	2848.4	3513.55	-1426.88	-7911.79	985.139	-1067.82	142.618	167.093	-2216.74	44004.6	22970.6	384.907	14	50.3843	30.7867
1	822.745	33304.9	5742.73	-1213.78	11382.5	20852.4	4393.81	1099.82	3105.11	13135.9	180284	9929.14	2094.47	1065.11	5461.74	5868.61	1728.87	5256.08	-1106.75	-2224.13	-916.806	473.25	2638.47	2174.89	1	96.1762	74.0975
1	-27.5942	36167.8	4247.68	-1134.72	98697.2	-1142.19	1184.29	1358.2	12109.1	-322.363	2421.89	6562.07	3588.82	-647.317	12469	-1479.54	19444.5	4001.17	-350.94	-1178.23	-1324.27	19.3083	2085.03	64768.7	6	10.307	59.9625
1	-529.162	25750.8	4440.84	-283.203	11017.1	28891.5	-954.729	874.644	8494.33	51115.5	191971	9297.97	3713.12	1212.98	122.446	11798.8	41541	8159.08	52.4553	-872.328	-964.483	2253.88	1986.48	847.612	1	123.039	66.5475
1	964.866	45106.4	-166.428	605.96	10887.9	26522.7	-417.557	-36.3713	3201.9	21902.3	120555	14159	-525.477	-905.468	1804.53	4816.28	1601.26	11654.4	-388.524	-1611.29	-638.912	862.9	3004.39	-121.076	1	91.1232	60.1441
1	365.53	9992.92	2241.18	-330.137	9096.9	716.314	1487.84	1867.62	-23.8693	-258.173	24666.9	9367.47	171.655	-425.419	-70.256	2610.71	5089.31	2954.78	-651.688	-2408.24	55569.7	874.275	1744.59	18888.7	3	57.4513	120.475
1	306.049	113336	10481.5	3496.85	7523.11	7088.05	-244.527	838.863	1497.66	6908.9	74350.3	6988.63	2576.75	-703.639	12636.7	-234.219	3696.19	-67.4792	945.822	-589.694	-105.298	6236.39	7616.8	709.682	11	59.9144	51.7238
1	-219.694	18055.2	8986.56	-223.869	16527.7	3810.63	815.253	480.22	2969.81	152.578	25521.9	6890.13	598.101	70.2207	2121.93	586.782	12921.4	3123.47	-334.167	-1999.4	-517.519	261.859	3984.05	25126.3	6	18.1698	71.2937
1	39.3157	15541.6	1203.67	958.479	4351.1	3507.81	568.511	571.505	536.379	-406.195	122535	8670.66	1625.23	273.39	1439.43	2438.94	2269.31	2506.2	-299.95	-1789	-1170.57	220.689	6320.22	16803.7	6	44.7556	77.6942
1	-608.504	10157	63.9395	1120.66	17251.6	1698.29	17223	3360.96	3609.18	1031.22	82334.7	13353.7	523.057	2450.54	-504.432	-619.852	6717.25	4290.74	-358.615	-1993.54	-1995.29	288.118	5621.81	95308.6	7	5.28355	103.229
1	-312.359	11435.5	1032.22	-81.4089	62553.8	5040.36	1447.44	1111.54	12582	282.916	13533.8	9054.92	1386.77	-572.278	495.88	-1339.54	3521.48	13758.5	-360.375	1431.1	-863.386	627.504	4937.48	33545.4	6	2.82946	73.731
1	116.943	11810.6	3861.68	786.13	3586.48	7501.11	431.185	229.442	1928.74	12975.2	72103.6	9263.33	-618.16	-868.022	1450.43	6219.01	6231.78	2180.88	-302.749	-311.634	-1139.22	731.346	3320.48	880.666	1	80.8893	82.6606
1	-596.087	9045.09	771.261	246.516	10259.2	2399.94	4602.65	966.171	2609.04	99.3054	137752	13699.5	309.923	262.892	-290.648	18203.2	4335.48	8637.71	126.826	-823.393	18905.6	1179.81	5034.42	50768.6	3	62.3352	133.699
1	394.696	16808.1	3864.41	205.361	5821.49	8557.13	327.157	-495.538	850.135	12954.5	161690	6114.59	1809.59	-1077.24	235.863	5947.61	1881.54	2066.09	-986.924	-2197.16	-843.744	-407.766	1383.14	-500.214	1	77.5796	57.3886
1	-294.122	11624.1	5098.17	-1049.87	10845.9	11019.6	-276.788	566.34	7285.18	-507.162	167215	5806.82	825.085	278.334	466.714	3041.6	13698.3	1970.68	-1082.18	-2946.22	-1301.36	-583.58	2653.06	13923	6	31.2482	89.5823
1	-1141.49	12646.3	-562.786	856.09	15100.9	1371.39	12571.5	2743.52	1347.82	649.922	100278	18176.1	3210.93	1512.48	3117.72	14591.2	2801.5	2319.98	2067.41	-937.416	74578.4	-425.192	7256.13	26609.3	3	59.3777	132.688
1	450.068	39526.8	-74.9355	-114.359	9445.67	6248.66	-213.335	167.875	3863.55	13894.9	177297	9931.12	2111.1	700.857	2321.87	4457.68	14424.8	2339.34	241.424	-1594.53	-804.391	860.62	5302.13	1390.71	1	109.814	64.8966
1	-4075.73	7272.34	3084.06	-7269.1	5165.85	3405.08	59274.8	2753.56	1862.07	-1448.64	96311	11013.7	9926.52	2715.44	-2308.16	2939.73	3091.74	8319.18	2893.82	-10771.7	-5499.87	1507.79	3005.42	66200.6	7	13.2139	107.519
1	-1.05739	34582.8	4808.52	2606.27	8152.13	43349.7	19.6834	225.942	1689.18	14084.7	142553	28763.3	2614.05	725.992	282.658	12656	242.768	2539.03	1378.47	-105.304	-798.975	486.7	5633.74	2061.13	1	89.8981	82.037
1	486.102	36142.1	3635.61	530.226	10758	21024.8	1863.41	287.971	2769.92	20197.7	135219	9894.72	4239.9	-1701.3	2011.53	1566.4	2517.33	3371.33	-594.501	-1358.79	-2111	-70.3235	4985.58	523.787	1	86.0376	64.6395
1	-864.536	9641.23	-232.969	-241.665	10094.8	7229.87	240.354	1979.28	9073.5	45.9254	97242.3	7314.6	2140.24	630.789	1040.16	5396.63	3377.73	321.54	-438.351	-1358.88	-237.08	429.857	3107.29	16817	6	31.1628	92.0246
1	-67.235	6609.21	3934.3	-210.262	8672.99	2264.33	24061.1	5017.97	5811.9	-755.734	95878.1	12294.6	406.67	258.523	1724.32	8160.05	11277.1	1786.4	-114.905	-787.215	128509	244.649	4952.38	67642	3	57.258	139.803
1	-496.188	13514.3	-199.389	-228.556	7517.41	27218.4	-330.158	726.646	2302.01	11559.9	123876	7716.84	5540.25	-500.242	2408.37	11396.9	1664.22	2537	22.0532	-2264.25	-585.078	197.052	5038.05	775.687	1	85.1272	49.0674
1	332.926	41653.7	2232.32	1072.85	8392.95	3505.8	144.254	96.0719	891.917	-275.281	47492.3	8074.55	1713.74	-1049.72	450.568	815.452	4590.19	8320.29	48.3459	-1456.04	-558.658	2.64702	5448.38	8524.5	6	31.3134	69.981
1	-19.1536	2102.38	8385.56	999.894	8664.82	1292.82	16713.2	602.969	1298.86	8051.04	99389.2	7151.43	728.247	87.2293	998.434	2720.93	4491.14	3384.09	-148.663	-729.948	-972.43	-361.484	2289.09	48007.9	7	6.61454	102.007
1	-2279.35	15065	4667.51	-3001.04	12659.6	15932.9	-200.865	2515.81	4671.92	12290.6	52745	6655.65	4643.73	3404.49	1368.54	-820.342	250.043	-162.425	526.808	-4499.21	-2343.01	346.965	4264.53	-793.251	1	90.8594	30.9017
1	348.705	7457.54	-38.5928	-617.73	10841.1	-1242.39	17714	-3.86596	2301.02	-339.836	59642.3	8675.83	-451.431	-2271.51	823.646	1358.48	5824.63	2887.11	410.517	-407.485	188995	230.896	8212.6	115303	3	48.5105	132.774
1	-313.274	19682.4	9471.46	198.085	8531.82	11520.7	768.335	890.795	3528.15	17390.4	147348	10038.7	3381.49	1814.78	2091.55	4125.15	5843.65	3690.91	250.785	-1633.98	-289.588	-699.395	2554.7	395.39	1	99.2741	70.3135
1	-209.995	3841.09	966.683	-1033.45	4290.66	-44.0759	21167.2	1176.3	3318.42	-456.164	79260.1	3554.1	363.01	-1310.81	735.2	7551.59	13011.3	652.889	39.1515	1079.81	119113	2029.54	4584.57	24783	3	55.3639	136.063
1	-526.822	10387.7	2030.21	-181.013	10980.3	3381.69	6227.46	915.924	11230	227.911	49260.6	11300.9	1017.89	-972.02	-284.354	457.534	5455.95	1690.24	1004.31	-2678.68	49266.9	1149.93	4008.51	33666.6	3	52.0365	127.499
1	-157.714	69547.9	4364.46	2951.38	14544	10928.9	-263.554	2674.33	4951.52	1204.27	19262.7	10350	1084.91	30.7662	1381.49	-264.528	11244.2	1625.88	2582.33	994.091	-2079.56	4153.08	5091.63	27922.1	6	12.3471	71.7376
1	124.701	13898.1	3194.85	516.78	51009	3586.61	414.747	369.104	1904.39	1478.68	8073.76	7532.9	1055.69	479.961	-1666.2	181.744	23614.9	6213.22	-164.189	-769.888	-1291.03	48.8514	1632.08	30672	6	10.5936	63.4903
1	-395.23	25644	7805.17	-130.974	6858.7	21286.8	574.294	112.147	4087.35	18409	104520	10405.4	2269.79	-768.721	30923.8	883.975	14957.2	14616.1	394.538	-2373.92	-1732.71	-355.078	2573.61	1229.38	1	93.8181	66.3148
1	464.683	9772.36	-157.78	-171.074	17997.9	1616.78	3074.35	283.006	4847.29	37.7553	41013.9	11786.1	-608.186	-1327.46	-565.349	849.575	6077.42	2388.41	240.688	-1896.04	54935.1	559.558	4299.8	30903.2	3	53.3466	124.337
1	-785.222	4329.95	-421.7	-235.649	3465	-442.695	3751.28	430.103	488.653	-1238.61	80408.9	5597.47	1849.42	1734.35	169.608	5416.94	638.296	549.227	1144.28	-1492.7	73150.5	-528.885	308.733	5457	3	63.6228	121.053
1	-41.1339	6020.74	962.995	431.358	17620.4	1384.22	15121.6	2544.7	8443.87	780.255	60674.2	5616.38	1048.78	408.633	-447.181	15377.7	14296.9	928.316	2.34192	298.756	28526	537.972	1313.04	28145.2	3	57.738	133.21
1	184.237	22517	1248.83	-296.797	7365.89	12012.7	-56.6742	433.669	2772.71	-617.371	157101	11417.7	3868.15	759.203	651.406	4363.46	6692.88	998.719	164.888	-1207	-2424.53	92.593	4791.19	17230.1	6	43.0317	95.0627
1	-266.553	2512.47	407.578	-321.974	41296.5	308.004	2109.15	52.9991	1495.67	-200.087	3432.11	6410.53	1472.18	275.869	521.023	447.851	2107.72	906.365	202.611	-1311.62	-1619.24	-103.903	2525.63	10748.9	13	25.2712	51.2811
1	1646.57	114899	625.062	287.399	51446.6	11820.2	956.039	-450.06	2802.84	17822.2	4221.57	2717.35	-170.741	-246.35	-958.826	-1834.53	1149.95	3652.07	-505.926	-3320.18	-480.98	-1291.79	1356.83	522.666	10	68.3812	28.5995
1	426.416	33347.7	6322.07	334.854	8487.67	17349.8	-396.343	-439.822	4129.99	-296.879	91000.7	3736.92	858.268	-473.235	700.832	2453.33	2204.36	3960.88	-562.325	-2401.15	-1568.87	11.1556	4708.02	10778.1	6	26.7027	72.2817
1	657.24	15838.4	3197.46	411.396	14288.1	9290.23	1448.3	-10.5125	4502.46	-1229.16	285372	10745.8	4816.49	1093.05	2854.88	5810.36	4708.79	2714.6	-127.405	-875.125	-495.748	-754.214	1082.28	10472.6	6	39.8679	95.1872
1	-418.475	9563.86	9108.88	-37.5861	8101.01	13337.8	-556.326	1289.73	5506.41	20628.1	121051	8728.83	1059.41	-333.684	352.018	2989.64	23979.8	153.569	-344.005	-1445.62	-1293.6	698.478	1454.34	1444.44	1	111.503	62.6654
1	-358.188	14901.8	-509.466	1151.81	5946.5	8067.07	235.239	899.488	1353.63	-645.515	83832.2	9852.92	10485.1	1077.7	1350.02	1796.72	1689.72	1932.41	31.1501	-1102.93	4336.12	-145.105	3714.3	9694.57	6	51.2245	107.546
1	-2548.36	28120.1	-9.0957	-3443.48	5267.21	9725.51	1396.59	1786.37	3039	-1176.83	41196.2	-4937.42	4352.94	1424.15	2300.39	-6392.18	-3793.62	2232.19	5614.92	-5590.92	1455.3	2824.89	6555.13	6844.89	9	59.7119	87.0943
1	305.55	10869.2	4509.49	-373.268	11430.5	14215.2	-128.829	980.99	4967.02	29483.7	239376	8899.39	1282.92	-19.3654	1903.7	4793.71	10692.4	6295.05	-864.971	-1152.84	-1659.36	613.181	2117.66	3023.48	1	115.444	68.938
1	-966.203	183282	13822.6	3924.85	6430.74	5132.76	1047.15	34088.5	2930.22	6945.93	25562.2	5188.39	7011.34	2899.64	1291.97	1349.57	981.784	-223.736	2387.69	-363.669	843.053	13035.7	4116.02	1274.8	14	51.8844	41.306
1	265.926	7603.75	4979.66	-713.331	11800.5	26417.7	105.676	523.104	3298.88	34186.3	222736	16223.9	5305.7	243.212	1166.2	4951.71	15811.7	4693.65	-929.298	-1446.09	-689.624	766.816	1094.36	3038.62	1	116.006	70.163
1	-551.896	17474	5461.6	-180.059	8907.34	6625.23	250.092	2254.37	15487.9	-166.988	32274	20671.3	1881.39	-192.315	-642.866	100.943	16237.3	5239.22	131.303	-1947.77	-438.824	327.146	3364.84	24943.7	6	8.9348	74.0779
1	155.866	7781.17	4294.95	274.378	10618.4	8920.63	840.016	-29.8485	1668.18	12295.2	124544	1819.24	1102.61	471.449	911.012	4398.49	1648	1639.15	-129.314	-1883.95	-507.625	-806.033	1808.04	858.492	1	82.7879	83.1951
1	-203.889	83245.1	8273.69	3347.11	7213.67	10013.9	-544.269	547.03	2412.7	910.856	9033.18	6208.48	1026.08	1351.7	18.0493	-192.368	2289.76	-45.207	2575.85	727.382	729.791	6148.17	8860.94	5673.76	11	45.951	49.5364
1	-141.537	12677.8	9420.98	290.09	11740.9	48593.6	-941.742	486.497	879.902	13307.3	247561	14198.8	3511.42	547.142	2802.94	10004.9	3586.17	4972.49	149.649	-837.086	-1158.21	548.019	1126.89	2766.85	1	101.321	88.4751
1	-50.6846	60025.9	1872.55	1100.8	6999.69	24199.6	137.101	145.459	1702.27	16126	237807	6672.8	890.894	-480.946	874.011	6306.53	2986.64	5503.74	303.035	-293.371	-1292.14	1096.26	717.53	2301.16	1	89.9752	60.3738
1	-18.2302	27359	4572.5	1609.6	4502.13	4138.11	536.417	319.189	1495.45	470.915	19437.1	4859.31	1783.34	934.257	2818.07	1564.83	3344.63	1967.26	378.875	-1445.66	-847.443	475.56	6579.09	11931.1	6	49.0299	67.3736
1	-563.997	6585.62	814.249	306.231	7223.79	-1090.4	2761.12	3156.73	3620.73	-347.765	55002.1	14208	885.854	2973.38	2031.61	874.419	3137.65	2604.36	1391.07	-2806.41	52351.8	202.797	-1989.62	54417.5	3	51.51	121.183
1	-516.851	4584.46	3671.91	-418.305	11310	30915.1	195.63	595.216	19.618	15622.5	200401	13840.9	790.985	700.474	943.689	13714.7	787.086	3774.83	136.968	-358.276	-546.758	-414.559	645.573	1126.87	1	93.1922	87.5639
1	-56.8885	179193	11287.8	5252.11	14809.1	-41.1382	74.4226	40495.4	1614.26	1548.81	8761.16	-2090.28	8453.32	1059.65	2000.77	-1233.28	-290.255	74.5255	-678.98	441.556	-2194.56	83505.2	7043.28	1573.28	14	49.3914	34.0622
1	166.919	19920	3229.05	-112.023	7736.01	5635.76	-76.7983	-195.119	68.4952	47.5541	18199.7	7980.65	-24.4742	-1152.95	427.019	-1416.25	2230.22	2233.41	-288.715	-2089.07	-972.981	254.495	2753.27	6652.25	6	27.8797	64.8153
1	-489.464	26421.3	6562.92	181.935	7652.79	13009.3	392.521	1226.27	4794.13	258.955	81285	4566.26	1419.56	-674.453	475.267	834.103	2247.38	2943.28	-507.63	-1809.72	-342.641	112.471	737.753	5017.02	6	26.3386	75.107
1	1481.31	188308	1203.11	3422.21	14144.2	12134.9	-114.201	509.606	2746.63	9509.97	7421.78	3451.6	473.321	-403.299	2459.61	-2545.88	1606.42	261.654	-516.065	-2266.03	787.085	756.155	7235.95	389.457	10	64.6976	37.8123
1	-150.407	9952.17	2931.35	412.437	8015.8	4750.96	789.439	868.455	3326.31	1266.97	84630.8	7396.31	1858.32	-332.031	2342.04	1153.01	2362.5	4318.92	-513.728	-405.48	-1734.13	272.094	3164.44	13349.2	6	34.5027	84.676
1	-877.285	4017.61	1706.97	-1278.23	8576.3	321.74	4086.69	2631.29	2917.99	-51.7451	94894.1	10496	378.915	-239.278	865.628	1061.38	6687.4	1.00701	586.769	142.878	124626	1430.85	5366.03	46298.7	3	53.2011	124.58
1	253.504	6418.57	-513.704	446.333	11417.3	2570.71	2600.44	130.09	534.227	-139.777	38774.8	6720.43	1488.79	561.071	-478.406	1115.48	1228.23	4333.35	-650.129	-1225.08	-467.267	-28.8704	-173.495	13478.6	6	34.2724	61.4255
1	122.784	16153.3	3499.91	315.289	12495.5	650.553	-688.784	863.147	2469.61	-19.9831	43006.6	8002.32	552.278	532.742	1925.44	642.989	4674.29	2070.32	106.477	-976.311	-754.196	860.964	5647.92	6836.66	6	31.3033	66.4298
1	418.314	37908.3	7114.41	-676.603	15380.6	14446.2	565.571	161.118	1287.62	23975.5	143202	2361.5	1307.78	77.9421	684.902	1893.14	2306.23	3822.93	-518.969	-2043.76	-2057.78	-1043.93	1928.32	397.802	1	90.2029	63.9006
1	29.7984	2929.94	4953.48	-280.581	13175.3	9960.82	1563.91	702.77	1852.89	17026.8	190781	6288.19	961.243	1506.72	614.455	10188.6	10864.4	411.048	-650.383	-2026.29	-1797.54	-499.447	1005.31	1500.9	1	117.745	74.5553
1	-648.892	39636.6	5773.9	-785.415	5588.68	16193.3	391.68	1404.45	5585.4	24191.4	102926	6915.71	780.76	583.742	535.313	6075.74	11957.8	3421.4	308.563	-3624.03	-1735.44	283.239	3062.05	1858.71	1	116.55	65.7451
1	148.631	29778.4	6787.79	-1498.35	7698.37	22313.7	23.1416	592.315	6156.95	21922.3	264794	13423.2	1612.6	143.79	1830.69	4575.72	11553.2	8396.97	-948.456	-3216.35	-1305.13	830.331	2263.84	842.018	1	120.863	64.3614
1	125.502	6536.02	709.99	335.291	28015.1	5551.74	1196.57	516.28	4512.92	-93.0564	97387.2	7739.98	5464.06	-327.468	-61.6825	2919.85	787.589	5719.48	-915.811	-572.115	-689.315	615.606	1752.84	33970.8	6	17.8153	87.7584
1	47.4358	11828.4	4401.6	601.959	2400.99	5523.45	410.403	364.69	365.115	16.8425	95079.1	5985.18	960.832	-359.31	1598.95	1359.23	6530.79	2166.03	-320.946	-447.768	-487.252	1077.56	2311.07	5749.73	6	33.4219	75.7225
1	542.191	21045.4	4492.85	122.062	9217.83	19826	-443.268	582.895	2502.19	10457.8	184913	13709.6	1279.36	615.029	1769.3	9158.5	21689.3	-615.479	-690.274	-2210.72	-1327.89	1326	1938.08	3329.4	1	111.807	67.8719
1	336.617	24829.7	7793.3	101.36	11011.4	17433.9	131.451	880.895	712.438	24036	167793	8572.47	1009.5	390.953	-147.272	4734.62	18232.2	10743.4	-328.756	-2287.7	-1153.64	1111.28	791.892	2064.23	1	113.796	69.8633
1	-343.254	13238.6	1383.34	776.645	14493.6	8351.6	-294.355	454.485	4465.92	517.62	69115.6	13153	4138.66	-415.483	37.504	2433.83	5377.2	2045.76	-194.283	-1279.96	-582.562	962.976	5861.79	15089	6	14.9065	71.8668
1	-332.546	8030.04	7650.35	28.1777	21900.2	1030.75	5239.58	1097.17	5758.66	230.735	34311	12170.7	631.785	-846.531	67.3134	88.7771	19665.1	11787.6	153.627	-550.102	-976.678	1085.64	1704.94	55508.7	7	1.26846	98.9673
1	-1620.41	15943.6	3573.4	48.3205	15183.7	6204.36	2004.97	1446.81	408.581	-1043.12	44914.5	7793.07	2165.59	695.453	1181.54	1042.83	2774.66	784.392	3.90469	-934.839	-1302.78	-657.624	5720.42	13577.1	6	32.3828	73.975
1	95.4333	16209.8	6338.57	538.557	10241	4888.71	692.173	-74.4838	1917.37	13331.3	176421	8845.24	1676.44	-217.417	608.781	10132.3	666.182	1857.08	-3.8166	-653.199	-862.719	-123.861	1209.85	2500.4	1	87.3152	84.7874
1	-255.19	5922.11	5314.45	-323.752	10149	5484.76	-428.491	1129.65	9090.96	38336.7	54934.8	8245.98	708.684	51.6682	695.959	6460.18	20156.3	1362.15	-75.6694	-966.462	-446.447	686.05	1263.94	2388.42	1	120.987	69.7818
1	-1074.59	19037.2	7890.09	-1440.68	6681.2	28371.7	671.261	1343.71	3329.86	16701.2	198419	11076.9	21712.7	-66.8819	1695.4	2443.87	3132.9	58.0803	-430.283	-3585.88	-3770.82	-324.092	12044.8	1633.07	1	99.5138	53.1246
1	236.666	66391.2	8878.04	643.051	12755.2	29774.7	-275.329	608.681	4435.98	21127.9	218323	10796.1	1284.63	-101.321	1545.54	6750.98	5543.22	2678.3	192.182	-1822.35	-2127.11	62.554	5268.93	2694.63	1	92.2109	80.1383
1	-27.4486	21513.5	3440.9	-195.111	16710	3182.44	-843.145	1050.69	7461.66	155.855	37465.3	8712.87	1385.83	437.87	924.809	1716.91	9484.46	2197.24	-83.1898	-928.754	-537.593	1191.04	3517.64	18401.6	6	17.2393	69.7021
1	-524.094	15864.5	3387.54	-276.633	10078.9	11725.3	-353.255	205.385	3252.4	18176.8	178128	9038.75	232.668	-642.949	810.102	4610.25	7421.22	-597.468	-384.759	-1994.12	-2776.11	1133.86	2016.82	1746.43	1	110.425	65.8657
1	-76.5023	28419.2	10784.6	-75.5858	12844.3	31317.6	262.144	2019.1	4505.25	14031.6	190596	12403.3	2440.65	1264.06	413.265	15376.7	1243.16	1818.59	-92.1047	-2363.07	176.047	-59.5343	22.3772	1013.58	1	95.0959	80.6674
1	-84.5793	291033	24398.6	-242.781	34702	3338.04	266.304	12797.2	2784.17	968.911	10316.8	2549.19	17785.9	-3505.16	3805.08	-4356.01	718.855	526.014	3059.98	-1396.17	-5945.34	19275.6	76645.2	6162.35	14	49.2424	35.0752
1	-297.703	30935.7	2810.38	-54.633	84940.2	9040.09	-303.332	554.98	5405	10.1692	-972.665	4306	985.237	310.494	469.942	-555.436	4664.59	2100.78	27.5319	-249.529	-704.63	570.38	519.365	19601.1	13	13.4086	56.7038
1	384.519	16078	1554.69	822.028	11426.7	848.964	16464.8	-298.853	1088.51	213.355	38484.4	2203.05	-593.333	-892.746	1850.49	533.795	1349.88	122.565	-466.435	-1423.06	57936.1	-845.288	9191.83	3693.34	3	58.5945	113.379
1	279.184	20645.5	2777.48	272.794	9335.85	3629.89	153.369	572.304	1399.83	671.054	11219	5528.07	3382.86	-698.639	1238.18	563.451	1582.65	842.878	-333.095	-1254.54	-949.73	1253.88	5025.38	13594.2	6	27.9132	63.5172
1	-865.704	4800.58	-381.215	102.319	7627.02	-398.227	25606	2706.99	1703.6	-658.845	74450.1	4248.03	1518.72	738.188	-3.75757	2459.55	2654.89	2481.2	17.6732	-758.588	36153.6	-1635.24	2167.61	5980.15	3	47.7411	125.581
1	374.797	14594.5	956.717	-1377.32	18620.3	11843.5	1743.89	-29.0966	3975.61	-664.353	313206	4133.34	7602.98	1373.37	-464.274	8900.4	2678.07	-1132.29	-90.513	-1323.13	-1330.46	-1269.74	962.348	6818.3	6	47.878	94.5876
1	-868.839	15941.3	2469.56	837.448	13970.4	1133.99	25360.3	697.716	1365.5	-325.787	51037	3813.23	801.817	-1380.84	8159.53	-1635.98	758.439	6594.28	138.736	-3691.28	-2823.48	-148.969	15051.3	14409.1	7	8.17376	99.432
1	392.411	28805.2	3328.03	215.218	16806.1	21239	492.305	339.067	8868.93	28375.6	106747	4070.85	1343.12	286.33	-106.147	1940.31	10928.2	4355.95	-426.407	-1108.4	-525.182	-532.911	-449.376	943.804	1	96.2291	57.5431
1	-838.764	26500.9	3230.05	-1263.02	10646.7	18022.9	804.599	931.592	1141.4	18900.5	245324	10338.3	3733.57	2047.54	2147.13	2729.03	4246.31	8096.15	500.034	2322.44	-2463.25	80.6162	3157.49	-585.226	1	100.155	71.9198
1	-3149.96	24549	-782.924	-5782.86	2319.69	15614.8	212.952	2570.37	4294.58	9189.63	102454	13503	18010.8	4706.23	5821.87	65.7197	1137.21	755.016	2106.34	-8801.39	-3096.92	576.36	6015.57	-425.216	8	90.5405	29.645
1	366.254	5831.35	5482.84	-579.014	8294.21	-25.9609	34460.2	888.741	2224.66	-465.596	143833	3767.99	57.9301	156.564	445.073	1495.21	3682.05	6572.89	-703.811	-2624.88	57482.3	850.012	1273.82	22768.2	3	47.7965	129.207
1	-1698.72	27924.7	-632.33	-3063.87	9609.12	9850.95	498.826	1420.74	7772.5	-1576.35	195024	1597.97	8768.23	2289.57	10117.7	1921.37	-959.195	353.174	920.202	-5132.85	-1936.35	-699.05	4281.77	4904.36	6	56.3265	90.0364
1	1088.74	17294.7	6544.86	-2207.68	8852.3	19270.7	160.011	-1049.25	4509.58	38914.3	191898	13087.2	7308.64	6368.28	410.892	2992.91	50168.8	4409.59	1992.08	-4451.47	1673.38	989.648	1576.07	-531.917	1	119.555	66.4977
1	-139.737	33398	4665.17	557.99	19429.5	24029.8	832.372	1174.83	1849	8761.33	207289	8859.88	2439.04	491.641	965.004	4519.26	694.103	-394.545	271.163	-601.496	-1149.06	-1469.86	2237.93	2045.37	1	91.0235	68.6423
1	-281.737	139792	24109.5	1284.96	11684.6	11231.7	143.063	5063.81	3544.21	27677.8	91362	6197.61	6494.31	325.857	645.481	-609.296	7744.81	515.01	1904.81	1970.81	-1980.09	3421.54	4291.46	217.383	11	55.8635	43.634
1	-567.086	31644.4	2812.75	-1212.4	8007.48	15659	-14.0643	1001.15	4207.15	11866.3	211224	10161.4	2177.53	111.365	332.197	6994.13	3103.52	3191.89	-118.119	-2043.28	-1288.39	436.695	4018.42	456.614	1	91.1118	81.2854
1	509.566	57334.6	4064.01	793.627	16912.5	6132.5	-18.6729	124.087	1446.12	9079.93	15058.1	2044.23	476.433	-998.44	1928.91	-939.567	589.614	1947.12	-546.843	-652.994	-587.614	302.206	2707.41	1103.91	10	70.2251	36.8865
1	-574.298	6031.09	6959.15	-515.273	10570	11044.1	-385.697	901.787	9821.86	21911.9	29448.7	9518.92	1155.14	-236.91	-391.927	2395.17	7680.84	1918.51	-420.351	-1896.55	-1988.85	156.659	2715.7	1154.3	1	109.68	60.0007
1	-54.3504	6502.73	3444.31	-116.827	8554.62	8284.92	7771.97	1973.36	2754.17	-436.763	89877.4	11992.8	6510.04	535.343	-39.5364	3838.61	1744.86	3308.16	-708.623	-1389.52	-96.2517	-655.862	414.389	17242.1	6	24.9264	108.778
1	-117.471	8606.37	11271.2	-925.241	4173.78	6326.82	2367.12	605.51	1074.89	21025.3	96490.6	5658.15	1794.84	2435.75	418.708	8694.82	2987.45	2130.61	199.797	-857.518	-627.698	983.109	509.336	730.82	1	95.0609	92.7993
1	-1300	16483.5	2987.93	110.948	2962.45	7757.76	411.967	1577.17	860.157	-754.696	41628.5	5158.74	3625.61	1021.13	1540.05	3922.62	564.927	1416.85	1344.43	-37.5493	412.398	-124.326	6084.94	12498.1	6	51.7689	76.6964
1	76.7514	17092.8	6181.8	610.805	15380.3	6590.07	300.086	143.697	1277.22	-136.755	8857.68	8263.51	479.731	790.363	1352.3	1514.87	5337.46	1190.21	816.599	-1576.19	-632.346	899.385	6045.23	17106.3	6	26.2022	64.4705
1	-263.806	18603.9	6900.13	315.349	9963.97	6268.63	204.248	1109.74	4010.77	27530.1	34397.6	7128.27	3026.99	-20.027	-149.085	8295.33	2712.74	4249.36	-522.304	-1513.08	-600.671	1070.04	2026.35	1306.8	1	92.6309	76.0907
1	-83.6245	15544.2	6753.19	1614.47	14110	9830.65	398.631	451.421	7007.71	376.516	20369.9	6432.98	802.456	-545.638	1247.17	1290.93	2439.59	3906.37	-619.422	-1277.8	-1309.9	-247.837	5671.36	44942.1	6	22.8323	74.0703
1	442.032	7224.27	1319.14	-54.7606	29283.5	2235.53	51.3605	14.1991	1095.93	418.395	44396.3	4410.99	1814.9	72.3681	445.012	1595.89	1804.61	11661.5	-734.591	-303.824	8313.08	-326.396	2214.59	18997.9	6	53.5082	110.78
1	52.9046	39435.7	2105.42	426.738	12677.9	8014.39	-597.502	-48.4276	4660.91	22314	37735	6785.64	1215.35	-610.225	136.266	-1809.53	11789.3	4185.96	-103.758	-2156.37	-2281.85	-156.398	2577.13	1955.59	1	79.1113	35.0538
1	-82.283	9511.36	947.474	-187.432	85466.2	428.875	6899.05	555.346	934.251	-172.933	6221.85	9655.36	1490.57	1180.42	-609.142	1753.85	5833.51	4312.01	216.327	-305.553	-178.044	93.2165	666.77	58824.3	13	21.3562	53.6695
1	61.9805	24824.7	1882.08	678.542	7109	5136.2	1034.25	715.104	1202.23	2161.82	73475	5275.45	790.879	911.302	2593.42	4686.81	3588.23	4343.02	4562.62	2927.32	-158.017	2571.99	5279.26	5618.55	6	49.2815	77.1894
1	211.578	8738.15	1934.73	-616.08	10904.6	9660.43	-223.999	148.024	8992.61	13563.9	140461	12127	12223.6	-54.088	2183.5	4498.1	2596.4	1790.73	-11.3451	-933.911	-227.214	-606.147	6126.92	1251.6	1	85.3851	42.583
1	117.673	18454.2	8159.18	-292.651	9477.11	15964.7	-677.604	1493.48	1166.5	10099.7	164156	7469.09	1735.11	-32.2489	1810.98	1828.53	10453.9	5116.6	-424.534	77.2753	-1923.5	0.109268	2764.73	1667.98	1	109.835	66.5079
1	107.381	33125.5	1299.49	-697.069	12044.2	18925.9	-875.008	928.143	11634.8	39746.4	189850	4760.21	589.113	43.2943	2309.13	4205.34	4205.78	12828.8	164.623	-2141.6	-595.236	1076.6	119.521	2077.5	1	91.9022	56.9725
1	-231.76	16774	1681.88	-302.751	4725.83	9686.85	-1565.39	506.795	289.333	7903.68	88692.6	6400.36	4399.73	1197.83	622.371	1673.28	677.966	966.011	467.062	-469.61	-65.5822	307.952	298.696	1657.58	1	77.5526	54.0701
1	136.162	28107.1	1015.24	-220.089	20442.2	13732.6	258.355	453.03	2032.6	8981.4	174902	7595.03	2539.88	1373.74	972.796	9304.4	888.196	3363.72	-599.64	-412.842	-944.176	-417.598	1202.39	1628.51	1	89.1434	61.1366
1	9876.74	6563.47	3793.28	-855.152	9874.86	7481.71	-857.423	620.744	2662.46	21.1633	63395.8	8292.09	1418.73	1593.73	791.197	18244.4	2281.99	2099.8	-508.934	-737.58	69.8739	1062.3	1378.05	10218.1	4	79.1913	118.668
1	-10.4351	26557.3	6455.28	88.3555	12032.3	16609.5	-4.03085	987.704	6209.79	27875.1	256565	12320.7	823.889	285.357	1714.6	25762.5	28523.7	6397.66	-78.2825	-518.587	-713.738	403.953	3079.33	1919.35	1	119.886	83.5928
1	-46.9775	17970.6	4534.24	93.0803	6212.65	15421.4	-846.213	139.658	904.437	15009.9	139606	10793.2	2639.53	-18.3144	1256.19	2183.36	3493.45	2952.36	-109.946	-905.521	-220.713	1808.31	1578.23	833.592	1	83.7696	61.8912
1	849.812	41028	7358.81	89.4377	22971.5	35228.9	1303.24	545.363	2920.63	22992.3	222271	6360.16	2873.75	311.374	1607.77	4272.22	7137.35	11418.2	-1004.97	-2367.23	398.7	805.151	724.182	1229.9	1	111.69	79.3667
1	-8.80239	7005.17	9908.4	-143.333	15345.2	12374	616.308	-470.158	1730.5	20103.9	215057	12418.8	1313.61	789.094	1251.35	6162.99	16506.8	-166.769	-668.832	-2412.68	-1551.42	-192.994	1387.29	1860.15	1	116.632	72.9678
1	-866.066	326072	40620.5	3753.02	13464.8	10239.3	377.854	4266.14	2395.45	13002.4	146274	3724.14	18265.6	2520.46	2117.58	-2437.51	4144.68	1378.17	-173.658	-1122.82	-3043.84	19369.5	11715.6	166.36	11	53.951	38.636
1	609.74	37248.3	2063.09	809.71	21181.1	2866.83	-412.571	793.92	7866.37	408.294	21972.6	6761.64	1218.58	-46.896	-246.784	-1184.74	4442.38	1911.67	210.69	-1930.9	-632.734	318.861	1869.64	18872	6	18.9138	64.4688
1	765.249	6963.91	6728.67	-643.912	24656.8	5539.15	-429.543	141.599	2213.94	62.2554	17396.2	7963.73	569.946	-70.4038	522.094	4194.64	7735.88	-448.326	-606.898	-2306.49	-876.68	-49.3041	701.946	11851.3	6	21.8158	61.8568
1	264.914	6480.36	-574.126	35.4986	16007.7	164.958	879.275	865.411	-307.228	-545.327	291395	7401.85	1114.77	835.069	624.85	6387.62	2168.25	5993.51	-485.079	-1534.01	429.137	-86.698	-25.3846	7957.21	6	37.5571	86.9085
1	-418.363	20200.4	10776.8	669.767	7729.57	10169.3	593.948	678.428	777.058	8443.79	167699	12811.1	5531.39	367.569	1104.75	7803.87	2747.27	1178.59	655.66	-2590.95	-1048.96	699.585	4116.89	2717.91	1	78.2573	77.6293
1	-54.9774	24944	2932.45	-185.084	10244.4	21987.1	388.61	366.369	4285.15	30945.5	232094	14860.3	893.924	359.647	1810.1	2920.7	27774.4	8074.06	-5.21163	688.239	-2300.2	-307.962	1305.32	1802.04	1	120.232	64.5951
1	487.148	10079.8	7658.4	-1198.53	12403.6	18286.5	57.2057	338.612	3523.65	26247.8	164218	8422.3	5393.01	606.404	1332.7	3244.47	14892.9	6510.1	-712.676	-1856.69	-853.537	-26.9489	2223.43	302.228	1	115.911	69.8441
1	439.642	26839.6	6190.37	-2.42912	9894.74	22027.1	266.55	820.846	8765.8	26681.4	144631	7668.75	335.149	-1220.44	1220.49	5754.98	9908.92	1875.56	-990.885	-1596.42	-2370.99	-98.0956	3774.9	511.375	1	103.167	68.3458
1	-406.894	173470	10563.8	2314.62	9045.36	4059.05	4069.21	14667.5	1889.65	840.69	84541.7	7594.17	16561.4	3624.81	3334.72	3398.27	2523.31	2513.82	426.805	4165.7	-268.714	6351.04	5732.33	27630.6	14	46.5217	40.9852
1	-27.4083	8891.8	2134.45	60.9256	14469.2	-952.26	18418.8	573.35	10952.2	-198.435	163864	8956.72	1015.75	-311.579	-221.81	13590.6	6908.99	6209.59	-473.71	-1676.88	-1242.01	15.1172	3376.25	76378.8	7	8.53534	107.541
1	-1009.29	10745.2	416.729	-178.462	9147.53	992.85	76675.9	3969.63	3681.52	-484.288	90954.5	18850.5	-2698.29	-62.3623	-407.625	4900.34	8458.91	9612.6	-1140.61	-1403.32	18405.9	-547.888	965.276	56910.4	3	52.0313	138.749
1	113.694	19490.1	8182.42	403.076	10052.2	21181.4	-276.95	1540.62	3789.6	33732.7	177225	17322.3	6899.1	238.429	2619.98	3759.72	7700.21	3590.88	-573.104	-1599.92	-152.533	822.359	6997.43	2345.37	1	101.255	54.3359
1	-689.501	20633	3780.8	81.5363	13204.1	17174.5	1144.64	604.912	709.341	15537	226695	14438.7	1619.02	923.258	1112.62	16652.4	3705.43	5477.51	478.945	-1841.93	-557.315	-665.442	2834.36	2101.07	1	90.9967	86.7914
1	-881.425	6223.83	1340.38	298.595	8351.05	2957	31675.6	1889.21	1643.07	812.329	149397	18916.6	103.781	-61.542	1249.48	13325.1	4102.1	-1493.08	-613.245	-2790.93	241918	2054.43	8493.85	21066.5	3	54.7071	137.918
1	-759.398	12007	3569.25	-668.257	8034.16	1596.17	8449.41	4083.1	1756.05	-186.946	161353	10889	3923.13	-2375.71	32488.3	16430	4795.02	23501.4	-864.645	-1965.46	59669.9	1093.18	4485.48	28301.2	3	59.731	131.567
1	-393.158	7559.19	323.006	108.951	15778.6	4801.26	23276.7	1306.06	4014.54	-853.655	187063	4486.09	1219.82	1747.64	-436.403	23799.3	6628.56	4899.58	-110.671	-2344.65	83331.2	-1230.55	-1096.73	68626.4	3	58.3384	134.998
1	539.576	16445.2	2915.61	-292.736	27426	8565.66	864.822	1658.6	17077.2	-205.024	63485.3	9868.69	353.317	184.478	-361.894	1816.76	40493.6	1946.06	-215.828	-1628.37	-230.932	184.597	2596.02	26848.9	6	8.48887	75.2284
1	858.22	26528.1	7818.12	-462.057	12473.1	8172.25	1180.6	-765.718	5504.54	706.908	22676.5	3792.12	114.205	-294.494	-182.302	1117.96	10455.4	4045.26	-310.27	-2292.31	-637.374	244.846	3495.41	26394	6	12.5449	70.9717
1	-40.0719	10144.3	4387.04	-513.311	81475.1	11857.9	-136.142	1566.85	4371.08	918.74	-1351.17	2898.94	834.605	420.565	-486.577	-514.917	3656.72	7160.85	224.662	-948.136	-371.723	564.165	533.192	39298.7	13	12.6725	56.5731
1	-89.7834	24790.1	4349.51	412.144	9537.08	9074.42	190.312	404.344	313.259	-281.133	75962.2	6915.2	768.104	-499.94	964.589	237.082	1169.99	3728.89	-633.308	-2746.08	-1250.58	-534.964	761.724	11189	6	29.6337	74.5687
1	-270.935	22741.9	9530.88	-303.925	12398.1	24357.1	-481.045	1157.27	4306.58	25146.4	242719	9511.92	1893.25	-95.5098	983.135	5804.3	26836.5	5480.08	-317.898	-1959.87	-76.918	348.454	1079.43	1502.76	1	117.588	68.2161
1	121.303	7279.58	476.639	-1633.48	14997	2434.05	3656.09	-78.1861	9170.92	-450.437	75153.2	8615.39	1230.57	-542.012	-281.472	9713.74	4737.02	2707.19	-229.667	-2795.48	93355.9	448.09	4736.48	40657.8	3	63.9979	130.372
1	-391.611	11354.9	5510.79	662.102	20294.6	4605.5	147.779	1109.02	1902.13	399.075	59066.8	7088.1	809.51	399.73	2024.32	2478.51	6689.22	5082.39	-69.8358	-1205.36	-774.357	485.638	3569.3	9411.16	6	19.6462	71.8792
1	-159.571	8713.37	2712.02	-592.949	12051.1	2491.41	20098.2	1172.26	2049.57	-702.036	175708	6250.23	1817.64	1102.95	662.137	16194.7	10589.7	3683.68	206.672	307.092	31078.4	-400.666	3092.31	79817	3	59.6858	135.649
1	-516.625	9038.04	2566.1	-1296.22	5700.19	750.321	26846.2	2392.68	1749.07	-577.395	83752.3	9726.02	-66.2855	693.098	-132.727	4328.11	3972.78	6041.35	351.242	-1096.48	13705.8	-39.5698	1158.55	17563.1	3	45.0864	126.919
1	247.148	27597	4116.49	-483.288	5382.59	17115.6	-118.116	539.248	6721.72	17185.2	103296	7988.05	998.858	1320.64	1156.47	2473.96	13139.1	1938.2	492.147	-2093.72	-216.048	735.485	39.1498	1253.87	1	113.149	63.879
1	448.975	107509	6068.8	3006.5	20073.4	5235.28	834.631	-94.1587	4931.22	1585.64	9025.62	98.6519	-602.455	-689.986	725.062	127.101	892.979	1779.49	873.148	1159.19	-785.931	440.655	6504.54	5686.14	6	38.8084	52.3491
1	22275.6	6108.81	10733.6	327.474	11798.4	21826.8	101.887	1107.53	13619.8	35400.8	186372	9721.69	803.702	-621.856	-125.17	26036.6	36382.9	2405.43	-1033.77	-1333.18	-2126.59	-441.453	2120.42	364.151	1	127.493	85.3221
1	-258.512	36734.7	3903.42	196.272	2882.88	4887.46	173.214	509.259	898.86	44.0066	31108.3	6205.7	2855.38	1617.86	385.641	2029.85	636.462	1486.97	548.14	-997.073	-721.375	1690.32	4743.62	5806.34	6	51.7916	70.7401
1	-371.63	5255.66	-495.037	-1096.68	11008	800.238	1508.16	1780.7	4145.89	-401.227	53215.7	8171.11	1648.57	950.152	1944.27	734.039	2204.79	1381.47	-121.029	-1715.71	-477.343	-167.118	1811.74	16907.4	6	39.1792	72.0014
1	935.06	28386.5	1136.47	-55.1347	14746.7	7540.8	-42.1436	1014.14	4407.6	283.907	47086.2	10062	297.167	-819.462	-574.289	1376.32	2710.67	11076.5	-1310.87	-1359.85	-757.302	797.579	2514.99	8723.62	6	30.5229	73.2419
1	-3331	23369.1	-934.311	-4134.39	7179.73	8169.75	-57.3268	2510.77	1729.25	-1268.17	73684.1	918.283	10482.2	1338.19	2627.81	-2651.53	-1140.37	-1549.85	451.834	-6691.99	-809.17	1871.73	6748.45	4536.38	9	59.2682	88.4659
1	-155.076	16924.1	6013.47	-712.521	6431.02	13974.1	4998.61	632.848	1319.99	-374.492	103041	6398.38	2814.02	733.19	973.891	724.183	10028	1718.67	-268.642	-2734.37	-130.067	1537.88	243.517	13608	6	16.1663	73.1984
1	-74.894	16216.8	10365.8	-263.471	7977.42	24676.6	944.638	372.041	5505.53	24120	66371.2	13081.6	2130.93	550.571	458.317	5782.35	9621.14	143.913	154.16	-992.612	-717.528	-116.123	3067.53	1304.46	1	106.74	69.2306
1	192.374	7960.25	502.079	-481.538	28090.1	9022.22	10162	858.466	2587.56	571.329	94298.6	9605.7	1155.04	-907.931	-539.257	7365.32	4893.29	12684.1	-202.127	-2021.22	-1998.85	940.378	1426.84	41832.1	6	20.4594	109.494
1	-371.252	32664.4	3046.77	61.2854	7608.79	14780.4	443.792	1852.5	7413.47	21259.4	127513	11848	1319.86	444.332	2037.06	4319.14	11492.7	3618.96	819.531	-1349.32	-385.231	-195.698	3071.3	455.265	1	110.407	65.3039
1	125.615	10880.2	8152.32	515.106	12321.9	23639.3	662.983	245.964	1930.32	22445.7	115935	11985.3	423.247	308.883	1187.71	2946.52	5411.15	12974.7	-336.119	-1014.96	593.45	-273.213	3195.3	925.565	1	101.305	61.7267
1	180.458	248815	26411.4	1436.51	10805.4	1405.99	8126.55	25926	597.167	944.306	25867.5	2317.68	22783.2	3366.8	143.086	567.67	2831.6	2151.12	-766.842	-341.323	222.287	1315.3	5238.75	3490.38	14	46.3818	38.6897
1	-2829.19	10718.8	1516.91	-162.999	5501.08	58654.8	1791.21	3000.73	245.766	27570.6	141300	13147.6	6583.01	211.287	437.274	11245.9	16641.2	7957.34	-185.421	-1598.6	-1848.66	-962.096	843.289	1179.46	1	113.014	42.0221
1	-178.003	15070.9	4657	-1256.14	14424.9	18481	-387.883	591.642	8526.74	32370.2	224803	13306	7717.75	1310.11	1367.52	6809.74	22111.8	4668.5	-33.9328	-2538.23	-858.865	-689.555	4743.37	1370.37	1	120.909	67.0402
1	24.9357	16301.5	4869.79	126.679	7381.06	18764.5	-30.7136	121.168	1437.49	10345.1	128232	11950.3	2637.84	-53.579	1336.2	5822.19	4071.98	1938.61	174.95	-1262.1	30942.8	310.152	7133.38	1995.4	2	99.1036	114.699
1	186.528	26925.8	6486.75	-35.4054	9561.33	11377.2	-639.963	447.853	7535.01	18252	197937	13579	5004.34	404.095	3153.26	7044.05	5114.94	2401.98	333.689	-834.776	-1129.57	595.72	2571.31	1263.23	1	98.5112	69.7747
1	580.325	3604.39	-535.489	2.57066	4653.94	2268.12	1294.31	253.256	128.452	280.669	39144.9	3225.9	1120.85	1498.54	-72.6511	2673.32	574.017	1368.51	-307.131	491.07	528.106	-224.362	-303.581	8659.46	6	42.9802	68.2901
1	-550.768	9130.36	4657.61	-1524.97	29775.1	2093.25	3958.2	730.769	1250.73	494.038	57724.6	15135.8	-96.134	-1857.01	-1261.44	27798.8	12452.1	4980.89	-724.125	-780.204	141661	-245.337	7195.63	121797	3	65.3828	139.73
1	-279.338	8907.03	4148.52	-50.4883	12919.2	575.789	54836.8	592.147	2773.06	-58.1864	194117	6689.4	1176.02	-268.172	-81.8568	3147.91	3526.67	9125.89	-400.168	-2238.84	-1728.41	67.158	143.276	30300.2	7	7.12313	102.305
1	28449.1	10807.9	10714.1	-435.576	9961.01	9772.67	-80.1122	563.721	4599.72	-1863.93	173785	4930.21	-50.3027	437.029	-979.441	83120.8	3183.51	3570.33	-1642.94	-1355.97	-341.758	1140.12	2550.86	24576.5	4	79.1709	121.972
1	832.483	30665.8	1535.98	310.775	5389.58	3978.44	516.341	-243.414	762.61	3239.39	4503.79	894.828	-63.4437	52.9923	714.777	1029.94	874.668	1071.03	-94.0731	-132.376	-840.41	531.545	1986.2	77.1332	10	60.2544	32.2135
1	18612.4	59886.2	6147.89	3070.41	7795.23	13275	70.7855	390.226	2048.49	363.991	76397.5	5402.36	6649.13	-331.199	2959.99	1675.97	2187.78	-938.37	501.915	-1249.73	-1149.25	3601.19	8047.48	6360.24	6	65.25	99.3709
1	44.3926	9190.36	3475.89	1410.79	33186.7	5139.61	4351.01	-213.033	219.182	57.742	8927.02	4862.74	826.602	-1894.72	1136.77	-558.816	1681.3	236.733	362.842	-950.699	31691.9	1442.74	6517.33	8190.06	3	53.2183	118.574
1	224.958	9275.93	3161.92	-482.171	7343.83	9664.97	-224.745	247.251	3901.86	14361.2	70135.8	11111.6	2860.32	-1848.24	1585.33	-927.84	11086.1	-46.9272	-1691.52	-2761.3	-2130.46	372.963	2672.36	195.097	1	109.895	60.8005
1	-101.393	44758.9	4314.35	1031.67	6957.57	9513.91	-81.7228	-145.411	1497.08	14682.5	128751	7445.64	1807.4	588.563	497.434	3538.25	3924.15	1876.47	378.848	-1087.4	-1336.53	22.9808	3236.82	1091.68	1	78.5481	64.2906
1	334.896	8052.59	17702.8	-235.963	13924	19279.1	-353.575	-338.135	1808.04	342.971	90964.3	6994.97	2086.96	224.246	378.159	2036.04	5298.49	6396.88	-26.5796	-112.108	-1368.79	-226.653	1940.8	27357.3	6	23.0232	79.3739
1	-881.985	30861	799.184	1988.94	117283	-779.68	-615.782	1203.37	1398.69	1447.02	-1813.99	6290.67	1217.79	1454.86	2339.5	3627.88	2247.69	1107.75	4210.82	3726.22	116.501	4328.22	4221.29	3175.41	13	26.4784	41.7904
1	-867.443	9383.07	968.731	-243.434	11911.3	8340.75	20209.2	1116.02	2345.45	301.587	193568	10518.5	1280.62	773.189	98.5061	13054.7	13798.7	3450.63	442.204	-530.236	4001.76	1685.88	5020.01	71599.5	7	40.0916	123.398
1	-502.785	22311.9	4287.09	475.013	8057.56	5990.19	-166.809	643.676	1343.86	-363.587	113854	4982.44	1936.87	-86.7953	1811.38	2279.25	2259.85	2298.27	280.121	-1911.86	-1859.84	220.466	5065.51	14786.7	6	47.6209	81.9861
1	-248.952	40751.9	2929.7	1585.95	5495.14	6149.08	400.178	1177.6	16.9435	564.571	45339.2	9061.56	814.836	796.811	-574.409	6218.3	2468.82	2566.13	3129.33	924.067	-320.64	7509.04	619.095	5380.62	6	50.8524	59.6116
1	-492.613	13601.7	5500.89	290.67	9173.14	16582.6	415.105	528.543	-359.299	19783.9	78806.2	8258.98	8648.56	774.509	2834.57	242.546	9028.97	674.253	73.188	-973.54	-485.921	199.056	1567.19	122.564	1	107.228	56.9924
1	685.379	38535.8	5672	-265.871	8845.4	17993.4	3864.44	2331.38	4070.51	-88.1026	106319	3708	1986.8	-171.64	237.421	1526.35	4565.63	955.833	-819.422	-1464.78	63.4524	638.269	-298.029	11970	6	25.5815	75.8783
1	-1071.17	7386.35	586.801	-917.94	16486.3	969.576	22937.2	1576.67	9675.31	-1028.28	126490	6437.04	1287.86	-118.448	-673.298	4279.97	5603.2	18715.7	-21.9473	-659.241	-895.622	158.789	1256.54	97742.4	7	6.85025	106.693
1	-1144.47	21707.1	3502.24	149.527	10491.4	8405.07	431.521	1811.25	6102.83	20839.3	98864.4	8369.94	1054.25	-765.955	-134.383	4001.88	3755.84	4462.28	280.861	-1542.48	-2456.37	-81.8035	1778.67	1770.2	1	95.1377	58.8556
1	261.972	25490.1	12645.7	-951.357	13193.8	27687.7	901.635	1528.93	3746.28	12833	211645	9731.96	4861.32	-201.841	1757.21	4763.35	10311.7	2007.9	-213.717	-1494.03	-211.407	-33.0681	4120.66	2349.53	1	105.686	69.4237
1	-591.352	27328.5	6383.55	78.681	10642.3	15827.9	-165.642	1635.75	11636.6	30942.8	165107	7266.11	1489.12	-927.398	2798.12	2869.63	2231.74	1629.84	-290.88	-1018.96	-1207.43	461.401	5427.11	1754.48	1	98.3557	67.5365
1	-111.324	21828	11004.3	-500.475	12496.4	29210.9	-108.877	315.248	2360.03	28128.4	274389	4795.42	5159.9	1387.39	-702.921	17849.5	6619.49	2213.02	-517.356	-1677.62	-600.596	391.559	2198.59	1496.34	1	105.331	82.0167
1	-68.4772	71826.7	8534.45	92.8594	17351.1	4929.25	530.745	1190.48	4480.33	1079.58	6981.35	1127.16	-64.8728	746.754	2660.68	1172.55	847.038	2211.28	2245.86	1455.94	-581.078	624.307	4629.05	8160.97	6	38.7554	52.3375
1	-293.296	23862.9	7098.99	1894.12	9952.27	8266.46	320.786	20.1098	1301.87	641.394	20203.8	4753.99	5135.27	756.117	784.28	2214.54	1035.58	4853.07	396.465	-365.554	-411.827	57.794	4702.09	9016.7	6	25.6548	69.5484
1	93.2467	34326.9	13105.9	-127.289	10355.2	21149.4	-769.976	561.655	5021.28	17830.1	209459	12058.9	1943.31	449.863	1722.84	19049.3	6535.11	3191.77	-100.529	-1638.31	-1305.01	603.325	8467.64	2035.08	1	97.171	84.8051
1	482.089	4403.11	10411.4	-680.236	20260.7	42236.5	694.938	37.5312	2646.93	14885.3	95254.2	11203.3	3056.21	1216.05	204.094	12481.5	-185.871	863.847	-359.167	-1642.52	-732.567	-1658.79	1582.78	2381.54	1	93.7213	86.9255
1	-667.707	18814.3	4314.69	1164.88	20847.8	1791.8	2407.54	896.086	2162.84	-33.5214	63935.9	9051.82	-218.963	24.643	1525.69	1372.24	1984.59	3929.57	618.794	-1345.58	-716.76	991.837	6013.59	8375.46	6	32.0689	66.5587
1	213.632	323157	33362.2	4168.54	16702.8	2071.06	136.558	30899.5	3087.61	1947.62	17702.1	3570.51	5999.5	4053.44	1565.8	-37.0469	1156.59	-39.2467	124.391	2342.19	606.499	32304.3	9875.86	4340.38	14	47.8657	34.3276
1	-68.8705	7007.95	4399.74	-413.052	6809.16	9024.04	-48.3197	-7.99137	1953.77	-104.866	17234.4	8181.09	2222.43	441.654	475.126	1871.15	2774.84	189.82	-55.8489	-749.151	314.335	230.705	365.23	26569.3	6	30.7225	78.2961
1	439.538	543168	55306.3	3614.96	12739.6	2532.29	696.21	19423.8	2784.05	2020.99	35158.8	1203.38	17519.2	1639.88	974.07	-7993.64	692.497	1979.43	-112.507	5524.89	-2735.23	18876.6	8344.95	2103.71	14	47.4538	32.9796
1	-1062.6	160031	26318.7	820.137	11403.3	7789.44	-130.736	5904.13	1635.89	17458.9	135978	6518.94	6908.22	2311.4	1487.43	3424.95	7499.53	2681.2	921.549	2644.44	-1860.53	682.733	5931.54	817.84	1	55.7274	43.4615
1	-782.719	5476.41	8317.23	-434.817	13142.4	10889	-593.72	1291.96	6020.14	24216.4	46900.5	6455.76	2888.96	616.764	202.961	4945.52	5623.24	426.202	-197.089	-926.863	-244.828	141.599	-78.0359	-112.17	1	109.617	59.7669
1	-956.992	4752.13	10406.2	464.083	9741.15	16534.8	12139.2	2015.43	9361.19	29750.8	252635	14912.6	722.022	931.963	2748.79	5020.5	11398.3	1252.9	-320.099	-1585.74	-2113.07	481.081	2947.93	821.914	1	113.887	102.991
1	8.24454	11058.3	5205.91	-642.762	13593.7	9779.52	5.20033	921.526	9646.94	52581.3	204523	6488.04	1789.39	424.107	11135.8	10627.7	4133.34	797.421	-524.159	-1169.96	-117.78	509.837	3222.98	2464.68	1	97.6773	69.0786
1	-701.969	30734.1	4119.42	686.471	16695.6	20393.4	780.961	3515.63	5636.74	82837.4	164223	11736.6	1071.13	668.451	1785.35	6147.62	12338.1	3732.58	563.595	-1440.2	-2154.88	-765.965	1924.57	935.003	1	123.558	65.1751
1	-126.767	9553.82	1891.6	-438.234	14692.8	5487.92	2565.63	677.818	1451.52	962.038	12750.4	7626.48	1354.68	-231.329	-287.052	373.918	2284.1	2469.72	-409.611	-868.111	-1315.64	713.87	2256.8	1914.68	6	36.317	54.2627
1	-68.4167	6175.17	3121	388.322	5980.58	154.499	685.6	268.59	6189.7	528.144	53142.3	4559.99	1085.61	-1568.39	954.024	315.207	2216	2266.03	162.475	-447.706	-1736.46	-40.7949	2702.94	19891.2	6	37.6019	72.3168
1	168.878	35715.2	2287.09	-203.285	27280	7319.45	-178.877	1273.52	15039.8	-123.092	17722.8	4471.67	1417.4	-69.3106	99.4417	779.946	2629.98	2276.47	-123.484	-1840.97	77.8826	-557.821	4456.97	24930.9	6	15.6983	62.9213
1	-1353.29	373674	45623	52.9136	10302.7	3652.87	576.178	12329.4	1778.15	8453.54	8233.35	4746.52	9824.62	2783.2	727.078	-4307.04	2982.63	1175.81	345.447	-876.252	-2047.35	8008.95	6448.2	1080.83	14	54.1913	36.8112
1	-428.392	7623.15	1851.46	488.726	11269.8	4599.42	13780.8	488.884	1838.23	-4.70525	227738	5550.25	1504.74	107.334	626.407	6566.86	8549.32	16693.6	-36.6136	-479.257	12462	740.281	1943.37	35375.1	3	42.4876	124.881
1	-1160.72	66852.9	4612.78	3777.6	7662.13	3093.52	667.543	622.534	1062.14	354.997	31706.4	4409.44	5024.24	568.527	534.316	-3594.69	3396.46	2079.5	2492.21	-4024.72	-2610.84	1920.53	6270.04	8442.13	6	45.2663	61.577
1	-765.69	21944	6462.63	-57.7709	24161.8	8476.55	-326.325	1637.3	2720.65	217.032	63286.5	8184.3	1033.59	-625.706	660.126	-227.589	6005.42	8785.79	-248.81	-2388.3	-2299.54	526.469	1063.12	32380	6	12.3385	77.3145
1	-266.951	20165.7	5688.16	1077.57	9135.34	7971.74	21.1381	512.831	2474.02	-375.334	188480	9204.9	3063.56	2108.48	1040.95	3820.7	3809.06	3449.13	63.4393	-735.57	156.737	990.048	368.609	1336.14	6	53.7854	92.7817
1	-1025.03	33512.6	9300.14	72.5471	13102.5	19878.4	-74.6052	1126.47	3233.73	18472.7	85010.3	11367.5	1647.59	151.629	-502.596	1829.59	12495.5	311.904	-561.71	-2409.77	-1698.15	270.429	1179.43	1883.57	1	113.722	64.6013
1	1192.23	13551	2635.71	1040.47	6742.16	7497.55	226.472	764.948	742.779	10254.7	72214.1	8836.29	2315.79	638.178	1337.26	-302.845	2663.28	3489.55	405.734	-689.325	-732.117	764.642	1173.8	378.061	1	70.0756	55.9919
1	-313.888	17236.4	18278.7	479.915	11383.7	30050.6	-123.077	924.466	4349.31	24923.2	309355	9662.16	2416.09	-784.043	2119.43	17464.9	4097.33	6023.35	212.33	-1349.1	-1281.8	-29.4559	2259.13	1758.15	1	108.995	86.3199
1	522.692	127282	11726.4	6199.96	15104	5143.09	1011.53	1403.2	1559.84	1115.97	16560.2	2919.72	461.411	566.551	2423.89	3002.42	4361.83	-170.263	3424.79	11035.5	-75.2959	6854.93	8744.52	10893	11	45.4654	51.885
1	119.047	35093.6	6185.15	694.515	15834.9	9224.93	637.814	879.829	5616.25	32674.2	205354	7010.84	2389.45	961.934	2224.21	5086.05	54957.1	5684.98	546.824	-1727.25	-1682.65	7284.01	5360.63	257.46	1	119.008	65.1107
1	-150.899	6797.88	566.704	-29.1409	11581.5	11612.7	1652.34	248.477	3618.43	16025.3	267526	7386.98	9541.7	-505.474	1699.28	4536.18	394.362	4290.16	-13.6768	-1775.18	-300.147	-779.758	1403.74	1324.65	1	90.5488	45.2185
1	7491.96	6075.24	1008.99	-469.039	7232.05	12252.4	235.874	664.538	1503.76	-387.943	43162.2	4446.29	822.996	-642.574	108.395	978.894	1037.36	-463.875	-1314.92	-1199.08	4896.21	194.09	984.15	13531.9	6	67.5865	100.279
1	1581.07	234019	8258.84	12415.5	35272.7	1570.75	611.407	-992.055	3251.06	1874.07	2455.66	4130.75	4382.68	-1709.87	3049.34	-5272.95	6192.46	586.742	1733.98	14193.6	457.52	1498.89	21315.1	6035.52	12	41.329	47.3079
1	249.957	39249.8	15098.8	-372.214	17555	24083.1	911.539	-76.136	3007.12	15465.5	245011	14125.1	461.936	279.613	-101.014	21310.9	24369.4	3562.21	-761.635	-3243.93	-882.047	-702.052	1362.1	2279.66	1	121.401	73.4248
1	94.1811	28426.8	4276.68	472.55	3091.65	3724.3	-107.705	296.287	1344.4	-299.547	48110.7	5031.86	807.278	868.997	-141.932	960.386	1735.28	2768.97	181.54	-27.5182	-63.5685	1069.26	3867.89	3862.32	6	51.3018	70.7292
1	-285.523	10990.1	5751.06	955.493	15624	289.083	30583	1037.02	-446.913	38.6264	73045.6	8267.82	-563.97	517.463	1130.96	-67.9399	1249.94	12784.1	-1080.06	-1365.67	14243.1	-1352.24	475.936	17480.3	3	44.197	130.7
1	-1118.46	7308.84	392.955	-288.928	13250.7	6687.52	-194.311	1191.19	7643.89	-247.275	189919	10387.1	12974.1	758.298	621.457	5795.62	3482.31	6721.55	817.934	-635.927	22418.8	966.233	2091.38	39215.7	3	46.2293	112.07
1	782.988	17737.7	3555.79	494.018	8546.39	3118.21	13061.8	-722.958	531.65	258.593	26344.5	6689.06	-299.972	-1774.39	230.261	11.0229	10561.5	2198.5	-854.292	-1972.83	-869.621	820.668	1705.58	10125	7	4.79329	97.8441
1	11.423	22772.4	5955.94	732.169	4176.05	8238.61	-64.6952	516.139	2568.07	11825.8	87027.8	10160.1	1006.68	1457.56	1227.32	4943.1	4740.69	1446.25	29.6683	-1268.4	-486.653	714.688	7408.87	1819.75	1	82.9503	66.9815
1	-581.984	20364.1	2970.88	316.569	9879.38	6582.77	-686.474	2727.89	11604.6	-9.98977	94354.7	8952.37	3239.18	-326.243	1686.13	2199.26	21106.4	5484.13	159.406	-1881.41	-1124.19	866.047	2717.83	22467.8	6	8.66348	79.3922
1	23.4722	6921.52	744.996	373.11	16675.8	3754.78	62.9065	157.642	3684.19	-104.93	108420	9715.57	1471.73	-718.724	155.893	6104.79	7294.85	9731.86	-208.804	-1328.16	-1968.49	121.804	2215.75	35478.3	6	17.3322	95.0655
1	85.2309	11589	960.732	-373.963	11566.2	13110.3	109.614	56.4528	5550.15	-944.672	246608	9406.68	16202.6	-383.277	1892.86	4114.19	5164.66	2991.76	-94.5055	-1956.46	-1259.5	-416.571	850.626	26829.2	6	38.1613	99.6195
1	-686.344	11510	7406.97	-1094	9314.1	14089.7	-616.149	1597.19	1193.83	21287.8	145857	6499.52	2904.17	1414.2	1164.29	8164.39	7174.08	3626.32	-59.5333	-1213.45	-2105.99	703.579	1879.43	1510.19	1	115.608	72.5775
1	-27.3126	10224.5	6002.14	597.311	8901.65	14213.9	10963.3	296.098	986.171	16230.2	90232.6	5762.72	-493.465	-1244.26	2463.6	1273.3	1205.58	1108.61	-181.969	-1065.08	-1044.77	-611.302	842.828	-91.8374	1	70.1335	83.6675
1	-279.65	31303.6	4686.18	-218.204	26678.6	5165.61	-19.6479	1041.61	8835.58	-339.011	17435.4	3409.73	1866.12	373.248	-537.099	1282.35	21220.9	4982.37	-132.991	-420.443	996.112	191.619	3976.76	46561.1	6	8.19983	72.9758
1	1073.54	27167.2	6957.05	1373.45	9105.81	14364.8	864.215	-251.543	1717.69	-350.482	147323	7624.07	39.3617	769.076	4261.41	2317.47	7817.09	9543.15	-313.488	-745.326	-313.236	-226.172	5068.95	17167.4	6	19.3058	76.4687
1	-562.268	13637.5	7757.57	-731.31	14866.9	18103.9	29.3739	1599.53	2219.48	21748.1	205235	9470.04	1158.85	1064.82	1430.63	3368.02	11942	8236.11	-183.637	-1561.24	-1155.91	-289.467	422.899	1744.42	1	114.786	69.5979
1	-567.534	8076.48	510.578	-479.369	10850.5	1970.62	8582.59	1071.71	931.556	-511.646	175816	4870.73	1895.79	54.5235	-297.358	7123.51	4104.23	9676.3	-652.559	-1041.29	-458.308	-390.438	2098.61	25351.7	7	12.7035	104.918
1	301.038	267002	29159.4	2471.26	20965.3	1797.78	154.414	33561	2851.53	1255.09	11244.4	1658.58	5454.19	782.488	-1454.64	-1105.76	480.981	598.658	21.68	-2270.41	-3384.69	26621.9	7121.61	6490.31	14	49.1674	34.4584
1	741.614	11785.2	2176.22	256.812	8644.62	8634.21	-687.98	520.785	2797.18	-453.24	122158	9551.99	1034.71	-618.103	2068.81	2162.87	4538.21	10932.5	-803.616	-1666.28	-873.776	873.981	3721.92	12895.6	6	24.9786	78.7127
1	539.367	58145.9	2412.97	399.547	11467.5	29089.2	-231.248	183.562	1992.27	10552.6	149226	15003.9	1819.91	1044.93	1072.72	9236.37	2654.81	470.458	-312.242	-1692.04	-579.35	406.573	2820.75	2062.2	1	90.6577	82.0037
1	-269.916	67886.6	8303.64	114.777	7038.25	8008.12	-361.845	1410.73	2385.4	13783.7	130430	6394.77	2132.88	2477.45	1042.34	2020.7	7196.36	5184.91	2382.73	-1934.46	338.368	2592.47	5461.76	1806.72	1	103.371	64.6654
1	-953.231	14885.7	6135.25	51.1897	20983.6	598.4	795.645	1205.49	5583.78	-532.827	55459.6	6423.64	1535.87	-629.278	1431.6	-725.176	3008.48	7226.4	-460.073	-2818.39	-485.999	642.526	1551.45	21911.7	6	33.4633	64.443
1	229.304	2468.56	-158.422	502.48	12398.6	6593.55	17653.4	2492.29	2227.23	-1324.75	319879	12994.7	12434.6	74.8354	1890.18	22205.7	3347.9	2171.54	-751.382	-666.568	-463.415	965.625	-166.899	17492.8	7	17.6785	112.154
1	-214.369	6051.48	844.91	-296.87	12557.9	10020.8	-80.639	-184.226	2365.69	-981.733	209099	9597.37	8799.83	-375.904	1766.12	4376.93	591.921	1892.82	145.422	-1987.49	-1642.9	12.2511	1278.38	1388.35	6	53.6461	94.5802
1	-533.869	121073	13329.8	2246.52	14678.1	7811.83	276.653	2236.98	3812.93	1772.57	68256.8	8644.84	1885.05	2601.87	3630.61	1775.67	8478.57	2502.25	2298.9	3500.48	-464.97	2989.91	6478.64	7798.6	11	46.1508	55.9309
1	-838.071	12139	5938.41	799.176	13847.5	8421.54	21839	1283.05	2187.41	-294.174	268006	8115.31	1390.66	-2468.63	1382.5	22319.6	11981.6	6766.65	-502.196	141.742	97527.8	527.327	6359.17	68292	3	60.4246	140.773
1	160.832	6793.23	7820.56	519.452	15886.4	1625.67	22643.3	49.9212	621.92	431.62	76790.7	7493.27	-242.43	-449.894	-137.866	1342.87	6698.52	4532.84	336.97	-1602.16	-1632.5	-470.432	886.631	34772.1	7	6.63145	102.085
1	-464.522	12692.4	7460.17	-110.022	5727.04	32840.7	-685.258	1515	4710.11	10766.8	129476	12075.3	5222.85	1009.33	1602.17	4729.86	2411.25	3239.59	430.137	-1148.75	-877.387	995.323	6715.85	1151.79	1	97.8722	71.3433
1	2.57931	200338	18457.9	7454.64	24865.6	4067.46	-24.887	1922.14	1501.81	803.259	16615.5	5966.31	2437.27	241.616	67.8926	-2717.68	1624.24	1336.12	2110.48	-358.77	-2376.59	14953.2	20117.5	8998.26	11	45.6439	50.0956
1	-367.031	27340.8	3554.72	132.403	4034.45	5460.79	-15.9372	419.417	1713.24	-155.54	29352.5	6607.51	1125	989.832	593.379	845.933	1267.09	1761.68	136.564	-1171.99	-809.75	1436.97	5797.7	9032.28	6	50.0132	69.8321
1	-1256.54	75049.4	9218.79	4947.94	5804.27	14937.8	-148.277	1941.66	1540.79	13407.6	130521	19243	-198.153	-1591.51	2800.77	3272.84	5092.49	142.861	766.123	-978.282	611.452	2293.1	15808	3039.03	11	61.1859	53.1314
1	22.6305	7426.41	2390.45	-653.404	16380.4	8161.09	270.039	918.645	2170.18	-1476.79	270059	9537.49	1815.1	842.378	1216.95	5474.83	2382.82	2975.88	-862.651	-2165.51	-1536.08	280.013	2868.43	15153.4	6	38.4794	91.5044
1	-315.801	14665.5	2860.7	86.6748	41988.3	20408.7	-658.085	2353.65	1322.09	218.28	46902.6	9109.86	133.447	-120.454	373.223	65.7986	1384.71	-427.943	-668.235	221.125	-835.421	1247.51	7838.75	28358.4	6	24.0956	66.9416
1	-417.157	5185.48	-908.545	-329.127	8823.6	-223.105	10534.2	851.892	1507.86	162.521	179906	7050.41	2189.99	258.471	1385	3778.41	2087.86	1955.54	-206.703	-1661.97	25485.7	-441.531	1660.13	32352.3	3	47.801	125.941
1	25.5068	56767.2	4483.4	-267.89	12617.5	12189.5	-501.527	1119.36	1307.64	17557.9	222264	10810.2	11434.3	104.344	2014.69	3610.79	6979.42	439.889	-734.563	-4050.08	-2694.6	1397.86	5436.63	1775.33	1	101.911	52.667
1	574.755	42339.3	2847.39	754.035	11478	22127.5	-211.613	-71.5234	1915.9	15566.7	152421	13542.8	3819.55	-226.859	710.532	4628.33	3726.69	8237.92	-502.843	-1160.3	-30.0245	-317.56	1307.67	587.657	1	101.51	73.9325
1	-1078.07	16353.2	2480.26	102.783	8701.96	6695.7	730.327	1369.75	3240.23	15236.1	128372	11986.8	3566.27	801.79	1252.42	4551.25	10561.1	2957.22	458.121	-2434.61	-1134.03	-142.306	3356.21	1793.21	1	109.48	64.2525
1	-912.037	23624.2	6515.35	598.24	9585.56	16321	431.237	1289.12	9549.28	21301.5	47388	11016.2	2490.03	311.487	1205.75	1741.02	10608.6	58.2841	705.783	-1004.62	-1626.82	-1144.25	6025.45	1676.99	1	111.082	59.1309
1	324.71	8386.97	-110.825	192.953	6099.22	4181.01	12773.7	901.933	2693.4	-169.621	69098.5	8097.36	1536.29	110.399	-273.742	8073.73	5310.86	2951.04	77.442	-1506.71	-982.535	-325.424	714.613	41575.7	7	13.5535	104.757
1	2609.45	97430.6	1685.68	-60.0536	97206.7	10181.5	-262.445	-210.822	3607.15	25350	1590.3	2652.51	2283.13	-387.033	1443.21	-1193.26	2069.46	9434.1	435.412	-1721.7	1496.73	18.3703	2420.36	3293.39	10	68.7007	29.0868
1	681.032	65793	7928.87	776.38	7102.55	24361.4	833.889	276.61	2001.3	20141.2	171339	10940	-201.152	-925.57	-659.843	4114.92	2753.51	4611.14	-701.642	-1985.17	-1735.46	1033.87	3342.45	884.766	1	98.6372	73.7516
1	-456.486	12446.2	6019.38	-116.311	13053.4	23132.7	687.159	376.752	3004.07	21018.7	165193	18603.1	607.21	789.67	754.317	19944.2	6659.63	5157.6	-38.2535	-2057.14	-1170.95	-720.547	11581.4	1492.58	1	116.792	82.197
1	-793.554	9896.26	7361.16	571.326	20879.5	9448.66	3050.35	1994.23	12798.9	259.781	51768.6	7479.44	-489.337	-906.829	1209.54	7446.74	11651.6	9132.01	87.1085	-1192.1	-847.081	1136.34	340.328	36458.6	6	12.8002	87.5743
1	-520.971	26678.9	3625.65	414.781	10488.3	10750.6	-266.791	874.744	2765.13	-551.459	37508.3	9966.27	982.345	-60.9857	1386.88	-602.818	4196.59	2482.24	-108.294	-1213.85	-1473.08	355.375	6618.76	13839.6	6	22.8357	69.7112
1	-886.624	23886.1	5438.27	1416.93	8166.94	6002.76	-75.045	1366.63	2447.39	11622.5	115450	16550.6	2699.94	875.43	4127.2	7384.89	2903.08	1277.14	1166.34	-364.357	-1408.45	1842.08	6242.23	1601.29	1	85.939	69.4599
1	-309.419	10870.6	-107.733	-811.484	6672.72	8802.1	382.47	710.368	5814.94	-122.735	81943	3331.78	2877.24	99.0238	456.024	833.459	1014.88	755.434	-43.3014	-1023.15	-942.398	-716.945	614.026	7158.95	6	40.452	79.8779
1	-1004.22	19695.7	7587.04	-1102.52	6690.64	7794.18	474.377	1068.8	5467.24	26718.4	164992	9735.61	2686.98	1271.02	2852.88	10970.5	38546	3998.72	113.228	-3395.55	-1490.63	822.815	9679.15	473.552	1	121.046	69.061
1	311.291	62443.4	12263.5	3436.93	35381.5	11696.8	404.691	340.547	4125.81	338.583	6831.73	4605.5	230.463	-798.987	1676.38	-1107.6	5515.62	5550.96	2385.66	-1883.14	-1231.07	-153.971	3630.92	16198.5	6	13.3814	61.0771
1	-381.255	9572.77	3209.16	127.022	13831.3	984.793	18526.9	341.969	2980.21	-134.675	59786.9	7566.05	161.313	-1120.25	708.227	1245.93	2939.38	2662.62	-97.7797	-1771.92	51047.6	-266.384	6785.33	27046.9	3	47.7149	131.079
1	697.568	80201.3	5005.63	1694.42	23463.1	18097.1	-1025.89	446.332	2271.72	15946.2	26570.5	7265.43	3925.7	-744.196	-70.916	409.112	21787.8	3716.8	-377.921	-2890.53	-1770.01	598.194	3441.81	53.2453	1	79.7048	34.7056
1	-218.461	27422.6	1784.23	99.3693	9106.09	10522.4	570.889	688.117	1098.34	24133.5	183964	10020.8	6785.1	-574.822	27.3987	2306.8	8313.64	2070.99	-797.784	-2367.6	-1209.39	-449.421	1195.08	130.946	1	103.521	46.1346
1	1635.15	99876.6	1761.62	829.893	13211.7	11936	209.036	-296.061	2789.02	12831	18257	817.561	202.543	-4.41833	1549.86	-4098.27	1114.49	4072.81	-363.162	-3337.76	-1597.42	-219.519	4909.6	-683.343	10	70.3957	36.3822
1	1016.67	12097.3	11053.3	-533.553	13546.9	33945.6	1819.95	67.4148	1106.2	36724.1	264362	4691.8	918.056	342.482	17207.8	1112.08	6303.53	3337.45	-303.693	-1999.47	64352.3	-360.806	2593.57	723.964	2	99.0123	114.42
1	-1127.48	19598.9	568.564	165.229	5099.89	9.79031	8229.94	1057.53	609.187	-74.0439	34406.8	4967.72	957.101	-371.306	397.13	3364.72	1742.21	2340.12	334.935	-3424.89	-2006.83	1013.7	3377.26	4865.05	6	43.608	71.8814
1	-805.791	52159.9	4311.37	1248.04	5858.35	13828.6	392.995	1017.58	1997.12	17004.2	134294	6962.03	121.636	606.292	2129.76	7617.29	7158.12	1039.14	277.029	-945.668	-409.775	961.792	4525.31	679.791	1	91.7119	70.9735
1	612.165	26605	4839.48	1440.25	14678.9	8290.49	1105.43	159.937	7412.29	-228.206	54986	1805.71	-489.421	555.144	64.1125	-170.149	6750.8	18157.8	12.6164	910.825	1069.71	161.047	-459.632	37454.4	6	12.1833	76.2659
1	367.917	39399.5	5796.26	557.276	11779.2	21342	-1089.98	791.13	5037.26	20075.2	269703	13288.6	1571.94	-82.4416	3394.86	14233.3	4463.73	4682.24	-157.978	-1026.77	-1589.62	1221.93	6322.55	1731.39	1	92.1383	81.5858
1	-502.236	441413	42727.4	1846.21	10720.2	6042.01	1057.2	6745.72	1860.21	1196.22	61981.3	5071.05	6415.06	4527.1	263.422	-9004.75	1496.48	-1202.97	-1321.63	-8191.84	-3851.97	31610.2	10619.8	3333.29	14	51.9976	35.8822
1	-46.6396	351729	38349	2472.01	13885.8	3584.3	243.859	9911.07	3510.93	10474.3	42515.9	-497.125	5176.53	2962.74	-619.549	-1732.41	1329	1238.3	831.86	-200.788	-2942.39	19418.8	8558.78	-758.01	14	52.9693	38.6148
1	339.861	4951.21	237.374	19.3894	6206.4	7724.02	2431.96	99.2299	1489.4	-486.911	15350.2	4960.26	2123.23	-313.837	920.031	2998.05	673.256	552.01	-297.251	-434.054	-84.8544	630.684	115.938	14318.2	6	36.8121	81.72
1	-299.725	18295.6	-117.83	-331.911	79871.9	16652.2	751.054	1861.22	16570.1	-62.0436	15146	9035.49	9845.92	-127.653	-987.009	256.276	3510.27	1736.2	76.7138	-900.435	-486.425	46.8611	-19.3846	73630.3	6	4.29912	69.2944
1	-890.554	18617.6	5391.49	-1321.11	17872	2547.6	6566.9	1887.18	7583.7	-463.925	75166.2	6342.17	16.7214	287.022	-505.807	1429.96	12361.7	2906.69	386.145	-1656.55	-1025.23	-85.4348	1152.05	32743	7	2.17081	98.235
1	-302.427	11881	3887.1	574.857	12981.9	22643	891.933	64.98	97.316	11970	219590	8440.95	3693.58	-258.431	1037.87	12585.9	6220.87	16548.3	133.515	-2520.78	-1613.27	-70.7392	1611.4	3882.79	1	112.712	90.8099
1	218.853	209337	18134.5	7605.5	44876.9	3479.71	537.284	-66.5986	2747.5	324.417	312.1	4343.26	-199.722	12.6023	2024.56	-3951.57	1491.28	612.867	2336.95	1035.38	-1246.75	3974.27	13045	5875.53	12	41.3448	47.2292
1	151.864	21379	9465.16	1061.83	10665.7	37412.3	-2.89221	448.698	1914.85	15895.2	191043	14020.7	1693.52	292.347	2630.06	11005.2	3248.82	1624.9	-805.483	-1298.25	-970.203	424.316	5014.27	1783.2	1	88.7097	79.5935
1	318.813	37007.2	5965.88	-14.0303	6783.51	11512.5	27163.6	619.579	3208.93	2448.75	55615.4	5043.92	236.813	405.928	809.208	1627.4	2138.32	5754.87	-354.234	-444.114	-797.141	-998.967	2830.21	7189.1	7	17.6656	104.696
1	-457.838	512115	39110.1	8743.45	10382.8	1861.03	814.405	2852.66	1253.25	1534.09	36280.8	3622.4	3627.23	5866.97	-815.559	-7518.26	1590.32	2581.41	-342.467	3980.99	-2864.61	25381.9	13034.6	3514.91	14	47.1902	30.6435
1	-243.609	7552.32	771.318	-64.4603	45180.2	13174.5	11875.9	3324.87	5892.31	13220.8	27420.7	10461.3	574.883	338.806	-132.304	567.955	5964.76	2410.59	77.1023	-1145.02	-1581.54	151.09	979.213	28558.1	6	13.6146	96.2772
1	287.304	13347.7	-69.5146	-220.49	14532.8	17094.3	731.273	1865.02	2712.83	-641.27	221795	12249.8	10518.4	124.783	2634.81	2722.7	2333.88	666.166	-644.598	-1536.92	32.699	387	2177.33	15719	6	47.2222	92.5571
1	-331.68	287603	27582.3	6567.03	10901.9	6038.03	992.055	1139.21	4746.87	14909	158820	8125.8	5439.95	-1233.17	-204.365	14488	2083.97	551.851	216.138	-1021.58	-371.066	11199.2	48594.3	2032.59	11	58.0166	49.3822
1	-862.055	12509.2	5897.97	-71.3032	5722.62	7765.44	232.541	988.189	283.802	13513.2	140294	12900.2	4704.48	892.179	-449.292	14665.3	1967.21	4747.7	-785.71	-2619.95	-972.673	480.942	4043.63	965.445	1	89.7995	87.8173
1	152.092	7387.29	-91.1694	94.2301	6149.78	3817.12	750.409	475.948	6292.33	-145.172	62000.6	12783.5	7933.3	-345.121	2289.42	1757.34	670.095	3044.77	-927.817	-660.11	-1553.47	-688.003	3514.93	829.542	6	54.3748	92.3078
1	447.661	21300.9	1033.25	102.567	3629.66	6642.96	-815.7	353.476	1993.73	-557.067	95358.6	8047.84	2817.51	82.7307	869.115	3034.99	2430.71	1486.87	126.228	-1335.72	-939.391	793.658	5305.54	13604.3	6	51.2242	76.8446
1	-486.368	27650	4796.19	-617.847	16655.1	19324.6	-1389.18	90.4883	5065.49	31205.4	292737	10756.6	4758.8	1242.43	1127.75	7061.05	18735.8	2318.41	373.615	-1099.12	-1702.84	586.142	2054.19	1683.21	1	120.188	67.5505
1	165.842	9331.49	2490.92	-251.471	10019.7	734.5	21826.6	162.274	1435.3	-353.587	146899	9041.85	-499.219	-2201.75	379.457	8791.35	4054.89	1372.41	-497.909	278.112	145185	1020.39	5635.91	42509.7	3	55.4475	137.403
1	-647.736	8478.11	8233.56	-313.281	10374.4	3594.85	21469.6	725.342	3942.86	-280.564	81798.6	8311.88	-23.6834	751.944	581.319	10193	3218.92	2031.32	-887.518	-515.537	-343.701	947.785	827.571	50661.6	7	10.3716	106.823
1	-156.973	10558.5	3372.78	-830.229	28124	8535.64	514.193	653.925	13414.3	-468.915	232948	10101.1	663.831	2555.6	87.5431	21741.5	7700.04	8136.24	-409.202	-362.282	-338.909	541.299	1730.64	43182.5	6	14.653	91.0725
1	1233.42	26323.7	8394.27	-646.93	19836.3	21072.3	-6.41724	295.719	7139.43	352.22	36806.2	8811.55	3258.98	462.169	838.149	-10.4004	8315.82	1524.82	563.902	-1514.62	1275.57	-12.5847	3154.4	31041.1	6	11.2854	72.4322
1	-18.6696	33319.6	3644.85	-602.265	5311.38	9873.95	-215.041	701.656	2820.2	14285.5	111735	11051.5	772.837	819.764	741.414	13973.1	2053.72	84.5022	-1024.32	-2292.1	-41.7126	652.331	8705.05	1742.8	1	88.5581	82.4333
1	-256.936	25029.4	3404.05	1324.86	7510.41	7424.69	39.2608	-43.8518	1681.13	8923.93	109693	8020.36	279.751	-1216.53	-20.7378	2869.63	7588.35	3133.08	32.3601	-3080.87	-1247.83	252.727	5587.19	1461.26	1	75.3413	67.4413
1	580.967	54364.1	2112.18	1259	7615.18	13733.7	-621.089	3303.93	6512.72	18579.1	185314	9759.27	958.437	935.771	4260.64	3512.75	4216.07	9445.68	-207.242	-755.227	-271.096	257.601	5359.61	2737.74	1	87.3493	67.5038
1	17097.3	12078.6	-829.651	-755.305	13518.7	1254.97	7143.78	2452.44	403.497	-992.196	220183	11155.5	775.503	6761.72	1613.32	14022.8	5813.29	609.389	1921.24	-2011.42	169715	760.391	-4605.86	84794.9	3	57.3642	128.866
1	-653.982	16842.2	884.284	1253.16	15540	4991.59	11821.5	1255.49	6020.22	554.807	79216.5	9597.18	694.768	69.9364	536.738	1909.7	2528.33	2039.13	-418.715	-901.937	-1112.06	1092.17	3940.62	14068	6	18.7554	103.81
1	-231.376	13385.6	4092.6	-626.199	14084.7	10316	51.8544	1092.22	2523.92	-1076.94	71939.6	9435.62	1669.86	-481.003	-152.935	314.332	13058.7	7371.13	-633.378	-2496.9	-1477.55	936.979	2130.23	25653.2	6	12.3392	78.3367
1	-48.8634	32860.7	4763.04	191.882	11891.5	19271.8	364.02	801.837	10108.1	-111.603	71421.7	14003.1	1593.91	148.06	416.774	1410.11	27090.2	7254.83	438.878	-539.459	-366.089	520.081	1810.37	49528.3	6	8.63865	76.9813
1	-731.436	21192	3778.71	261.412	3792.53	3352.47	-176.439	663.842	1150.85	-205.314	83871.7	6327.17	1178.11	-387.165	1213.96	1810.74	2072.94	990.644	446.603	-1828.21	-952.392	28.4921	5222.82	7991.33	6	48.6014	75.0047
1	-645.998	10622.1	12358.9	323.32	9522.34	6174.35	4.14313	629.462	232.335	30588.1	78153.2	7579.51	1200.03	-1019.53	1026.91	27003.3	2049.64	1696.26	-357.721	196.771	32010.1	245.829	5366.65	545.171	2	98.0089	113.777
1	360.674	11351.9	8510.9	1592.02	36448.6	16000.4	147.699	1606.17	2450.14	14124.2	37374.7	10608.9	456.104	19666.1	1932.72	-2871.34	19377.1	-42.2681	-1211.81	-1373.28	-1354.18	319.661	5070.56	1944.71	1	113.533	59.3
1	-302.324	9667.53	-620.614	747.146	10839.1	-464.505	2312.7	683.059	1321.35	82.8476	43888.4	7064.78	629.742	-1372.57	978.12	2433.39	2709.91	2260.44	102.737	-866.574	49807.1	-24.7797	3485.43	41705.4	3	57.199	120.794
1	609.992	27369.5	2691.75	-579.897	10109.5	8144.33	153.78	1545.23	22660.3	1001.84	54854.1	6747.15	983.173	-4.10508	322.997	87.6846	9404.23	6047.89	-221.681	-713.364	-266.224	163.347	1437.27	102019	6	6.41784	73.179
1	-40.8038	3900.44	874.557	99.5317	11826.4	5348.18	22936.2	228.506	1361.41	197.802	71336.1	4547.71	973.146	-929.302	933.259	6804.95	1278.78	826.727	-578.823	-2131.57	-2427.5	-1543.55	3984.27	10865.5	7	12.8424	103.265
1	201.398	7052.61	268.101	478.137	20156.8	7634.22	5181.04	309.135	4170.89	69.3506	55473.7	9528.45	146.508	-1566.76	926.937	12470.9	6934.38	578.113	397.887	-197.88	102617	1602.4	4546.2	43694.8	3	61.2713	132.039
1	151.836	7668.69	-960.747	-990.665	14714.7	345.733	27574.8	1086.19	4602	-403.876	172941	11425.9	298.916	985.831	466.308	16313.7	7941.4	5999.21	94.0861	-1009.93	115812	332.551	1627.31	67607.1	3	58.3833	136.192
1	-0.698242	20178.7	2386.86	-431.146	8626.56	10962.7	359.527	580.491	2204.62	288.106	94632.1	8895.05	824.322	192.324	584.975	2131.91	7055.43	2452.17	-40.8702	-1825.77	-463.952	597.459	1332.97	18269.6	6	19.1207	74.726
1	-216.259	18625.7	11837.3	-180.669	38281.3	17850.7	-486.174	852.706	12061.7	46541.7	33554.4	8141.39	-58.5963	-2.63638	-1330.39	1181.86	17303.3	4051.95	-394.864	-2163.98	-635.544	1123.48	1185.16	1626.36	1	121.866	59.4337
1	649.226	80360.4	2575.43	337.27	6025.48	10414.7	71.0521	319.081	3324.88	17805.8	159765	7287.76	-476.272	394.797	1384.84	2100.33	1328.55	393.439	-199.681	-1980.02	57.0351	374.218	6326.56	1125.39	1	77.8326	63.5065
1	-401.53	10790.1	6505	-993.994	9745.64	16952.3	-221.793	1097.06	2269.68	35131.2	155033	12058.6	8262.99	-196.457	193.682	4497.93	12626.8	990.665	-601.159	-2117.69	-1989.92	-8.25552	2998.5	1074.77	1	108.915	53.1367
1	-249.795	39168	9602.99	265.604	9761.75	17407.3	-153.259	170.749	2427.52	15519.7	100947	8246.53	8537.14	-136.961	2623.71	3650.4	3183.59	585.052	-350.954	-2971.89	-1606.55	1040.59	14928.1	384.709	1	84.0437	72.3932
1	-358.202	8843.79	1103.32	113.617	13260.1	17704.8	1551.53	229.341	6917.92	20749.5	201961	14971.5	16455	-653.234	2295.03	5516.08	5951.04	5571.71	-962.482	-1397.42	-2180.58	-1036.41	4629.65	1883.53	1	91.4062	40.8496
1	-286.332	26321.8	153.846	-980.293	9869.85	9717.25	-686.826	765.643	8632.1	28748.6	53431	9851.66	1146.4	461.679	176.354	777.906	6072.14	2222.67	413.295	-1195.99	-761.673	609.944	16.6796	257.301	1	94.1703	57.0212
1	-1131.58	6525.29	-111.797	-473.256	6592.14	3904.21	18576.3	1428.27	623.436	-1017.85	161684	4777.24	2058.52	-101.049	687.973	4613.95	2196.93	13195.1	-1105.64	-1063.89	12462.5	1229.25	2340.29	20439.3	3	42.8354	124.998
1	-751.713	15354.5	945.167	-463.206	5617.13	6592.51	-208.109	1010.55	8952.09	11558	62114.6	11650.8	545.039	1098.4	58156.1	3753.21	780.724	2994.75	1467.39	-824.719	-1039.93	666.293	-78.6301	783.312	1	93.0257	66.025
1	-253.391	14641.2	9686.84	356.059	5203.91	10613.2	-440.246	1465.46	6775.65	14242.9	134466	11201.1	82.4924	-485.093	3190.31	15159.7	18488.3	6061.26	-475.129	-1532.31	-766.418	991.366	3672.24	1298.16	1	117.818	78.3401
1	-888.213	51845.6	3142.58	2562.5	7847.48	10043.6	-176.938	1435.67	1449.66	-403.397	131157	11106.4	3726.18	500.217	1963.73	3159.39	2075.45	541.838	1539.4	-130.125	-64.6448	2252.62	5927.02	4923.82	6	53.1039	87.3315
1	73.3714	1565.14	-682.001	411.688	11555.7	6128.71	821.15	-241.526	1469.39	-377.811	189960	11767.5	10431.1	-586.019	2394.03	3880.15	1343.71	476.839	-172.11	-1769.54	-1771.43	-680.101	1663.46	4900.48	6	48.5406	95.9663
1	-428.854	8355.68	1888.47	-222.126	12878.3	1911.45	44530.6	1570.31	10385.1	380.673	168684	13662.4	-850.667	-201.995	1000.14	3970.48	5666.01	9734.23	-1784.78	-2059.34	100.211	340.509	725.946	63496.1	7	6.74519	106.472
1	-473.605	12479.5	14823.9	727.316	11845.9	38888	614.693	809.478	4189.54	25039.8	249194	20076.9	3865.44	1093.67	595.275	16297	7216.8	8650.54	-323.32	-1154.26	-1257.83	-410.392	3186.23	2469.63	1	109.238	85.4824
1	-287.716	22101.7	3539.82	-382.812	14400.4	8249.83	-646.996	1196.23	6467.61	675.774	30483.6	8211.48	1052.02	97.7949	1734.44	-667.101	4410.92	4985.42	296.817	-1396.77	385.867	146.439	4495.26	17141.6	6	12.926	66.3351
1	-1002.62	5140.48	308.449	83.3545	11678.2	4761.86	17625.9	1365.87	967.157	447.067	99180.1	9394.63	-727.462	-1679.75	-877.785	16865.9	2665.11	1643.21	1126.78	-2884.93	91064.8	1664.76	3385.67	52201.5	3	54.5141	137.59
1	214.322	28064.2	2119.04	-64.2186	10604.3	10592.5	-102.254	662.825	8227.81	18224.8	212288	5836.27	2838.59	-265.839	1343.64	3924.55	15373.8	1893.99	-530.418	-574.09	-1018.7	-336.764	2674.54	2166.96	1	110.266	65.1241
1	-483.132	22092.7	7040.56	470.265	6514.99	17909.9	-449.964	724.037	322.497	31336.5	71461.5	8048.75	4044.35	699.472	594.874	2199.59	8022.03	-410.021	165.311	-204.127	119.648	610.231	2784.4	133.891	1	107.014	58.5317
1	1623.37	207089	15610.4	3464.72	9907.55	5933.97	2777.31	4350.29	2965.65	952.101	103217	7534.58	20542.7	1953.17	250.885	1102.32	766.824	1657.91	599.799	3358.89	-1129.84	8926.85	7600.35	20280.6	14	46.7741	41.6801
1	-648.349	8466.3	2366.6	295.491	16472.9	6301.48	-328.879	1427.95	3277.11	-698.745	92295.4	7715	4481.76	1434.16	812.38	2272.44	2349.66	1901.89	-666.151	-1570.09	486.696	924.303	2159.04	16602	6	32.6619	79.577
1	18889.9	6112.77	11483.4	-163.964	13964.9	9105.97	6884.88	593.152	1903.75	-582.531	163082	7047.3	720.75	1913.56	-13.4441	26239.7	13376	4337.87	-1738.95	-696.977	-840.12	498.305	1836.47	13345.5	4	80.7845	123.084
1	-284.179	20717.2	2758.73	569.038	9484.14	2091.17	261.793	2418.04	3106.69	-409.932	157218	8576.3	4877.45	4108	2916.31	7617.69	5567.79	715.955	19209.1	76015.7	2300.31	2688.94	174.734	1757.81	16	66.4388	3.3074
1	-675.425	36204.5	5364.84	2173.59	24628.9	6416.08	0.941864	1307	4492.06	1069.21	9245.87	7191.21	681.033	1098.6	5740.99	-182.877	6486.37	3712.81	239.227	492.943	-329.702	1003.89	7114.29	17827.8	6	13.3949	62.3021
1	80.0447	23446.6	5211.35	352.394	8444.76	16207.9	804.925	2.81614	1990.68	17188.6	157379	5163.78	1182.73	-42.9771	124.524	15783.4	8996.01	1918.31	-93.2057	-943.872	-363.108	-476.222	560.995	1802.8	1	109.801	72.3534
1	-555.916	213785	29014.1	2523.85	17800.6	12739.4	272.871	11075.3	3479.27	1225.05	81371.7	11744.3	18547.3	103.17	1385.43	1773.66	31575	1216.09	1518.45	1888.99	-1357.75	14152.6	6702.4	16780.5	14	47.1037	41.7191
1	-462.36	9518.75	5150.41	404.689	60837.5	621.194	21665.2	1893.57	6025.62	119.226	31817.8	9564.28	302.97	-129.223	347.898	217.83	4571.49	3819.92	78.8342	-2232.76	-1406.1	33.1599	1365.1	38446.5	7	4.76376	99.984
1	-345.222	24080.2	4455.81	592.337	17469	13189.5	-425.341	1553.95	5234.13	297.115	36541.5	11956.6	2180.38	712.319	1764.15	1019.27	18413.4	2884.44	824.383	-728.653	17.6855	620.306	4994.15	13460.9	6	14.1713	72.0556
1	9270.18	12919.5	3655.5	990.565	7306.56	2981.45	367.358	565.825	372.174	-644.809	54638.5	7484.3	1013.75	340.873	-137.973	28406.1	1003.02	2318.61	-167.685	-926.605	-900.951	722.968	1083.92	923.278	4	78.4625	116.357
1	-995.264	14279.7	4216.35	942.305	19378.2	9093.32	-743.847	2060.98	1582.13	-180.602	85496.6	7312.84	2333.87	688.22	1230.63	2675.84	1418.25	5561.67	-66.3467	-894.682	-1324.98	267.649	1835.92	20660.4	6	24.0344	80.643
1	-240.528	41980.9	9077.77	407.18	6729.92	10343.6	-382.514	756.147	2514.96	-677.79	83886.3	6989.4	1194.96	81.1303	977.848	1347.69	1830.58	2410.69	281.364	-2078.75	-647.085	651.984	4202.49	9362.98	6	27.0083	71.8663
1	-892.506	10212.2	275.456	-2123.21	11438.5	-514.971	40827.4	932.806	8767.25	-224.354	85388.8	4220.68	337.478	-442.87	-1592.26	605.047	5668.09	7717.51	-201.038	-3491.7	-3606.18	-1785.35	4391.94	52382.6	7	7.94135	104.292
1	-564.977	24629.3	3566.94	404.849	17815.9	25051.9	408.969	1105.56	1732.41	16012.9	171293	17108.6	11938.6	2683.56	1245.4	15343.6	1440.03	4388.83	524.422	-1620.76	446.448	-857.965	8270.63	3346.8	1	101.331	82.7817
1	-480.499	17496.9	1165.44	545.3	14917.1	-373.098	5669.26	1269.57	3878.99	1286.2	79000.6	5932.46	620.189	-2136.51	-261.099	11043.7	3226.05	7665.62	890.24	-1517.78	140730	1568.76	6707.2	15720.6	3	63.1238	131.801
1	-421.238	16180.3	475.88	156.421	11415.3	1147.63	68497.3	863.625	3565.74	-617.297	160369	8101.09	362.396	70.7837	2227.32	9204.46	5455.01	6888.83	-19.7989	-1180.81	-1362.48	1805.92	3612.16	20483.8	7	9.5451	107.402
1	318.659	17748.8	7168.7	584.469	10531	16717.8	-382.97	431.092	5027.81	15459.9	143336	13040.5	2007.3	-477.652	2950.84	2073.56	2913.62	1747.49	-218.215	-1617.05	-601.779	619.508	1575.43	1943.39	1	93.6172	68.4264
1	527.526	353859	40517.1	2299.19	12188.4	7970.64	785.675	7681.7	4077.33	16691.3	80604	5341.64	22841.4	3291.68	634.588	-1868.88	354.988	2048.35	155.835	-1700.25	-1474.82	5069.82	8456.13	651.432	14	54.0531	39.8645
1	-531.722	6875.93	3157.98	234.594	18265	4311.64	3496.02	905.267	2700.34	-142.263	23572.8	8684.12	-729.289	191.281	276.267	-236.437	2382.48	1168.77	-387.493	-977.772	-71.3893	418.526	445.84	17737.4	6	23.9432	60.6016
1	-159.154	11748.5	7478.55	53.5246	8165.38	8728.63	2540.67	-176.462	616.838	337.205	138561	6435.55	552.997	-2348.85	1280.35	1659.74	17008.2	5298.21	-769.81	-2181.47	55526.1	-468.128	4010.69	37431.4	3	58.1496	123.202
1	55.1613	11408.4	3675.22	-29.3519	15302.6	1580.94	4974.74	214.373	7673.38	-88.9992	166285	5712.89	2061.97	304.075	567.98	3641.16	5282	4135.24	308.21	-1202.35	-786.057	184.831	1121.44	36265.6	6	17.5652	99.9157
1	-670.193	15335.4	3635.68	505.975	26203.8	1427.19	83666.6	1492.59	1042.64	277.128	64379	10397.3	-1505.78	-1788.32	17.7517	7085.43	788.977	10165	-1569.62	42.1099	-3149.34	315.525	1445.58	36818.7	7	7.88775	102.979
1	45.8661	6953.12	9478.68	-804.19	14208.2	14001.2	343.043	469.48	1585.38	-1345.16	323060	6543.7	951.364	714.496	1393.4	6859.02	22132.2	2730.94	-620.326	-2119.89	-600.864	-718.99	781.448	24368.7	6	14.9149	85.4752
1	10312.4	7031.34	1170.22	840.922	6824.99	230.673	4419.6	1114.2	4071.03	-569.046	147099	10236.2	171.191	243.266	42.9824	14654.7	4581.78	3158.96	-456.531	384.091	67091	687.804	6234.74	25778.7	3	57.1947	128.123
1	-533.023	22040.7	1041.21	401.962	6719.04	2228.64	597.889	916.032	1953.42	-122.416	93925.7	7331.39	1133.15	494.292	381.232	12344.2	1075.82	-125.075	884.793	-2558.75	33818.6	685.331	8327.96	17705.9	3	65.7361	123.38
1	-137.495	14775.6	4923.87	875.338	13642.4	10531.3	117.007	461.359	3524.06	264.003	37980.3	7489.5	1666.6	26.3103	633.4	850.005	591.918	1630.81	68.3885	-1031.68	-771.553	-260.335	2764.62	8236.32	6	25.3873	67.741
1	-727.552	588096	45268.9	14859.1	15177.3	6972.34	438.771	6044.91	3308.79	1618.71	75824	4789.25	11805.8	7175.57	-827.707	-3186.39	5716.16	-134.808	268.197	8450.6	-3751.5	13167.6	16619.5	1462.85	14	47.2639	30.5589
1	-263.837	9535.58	-88.0322	-71.8043	14193.8	23991.7	100.807	434.474	3278.59	24870.1	243501	11122.9	8409.61	775.215	-61.545	6471.58	3859.16	12482.4	4.52498	-856.445	-32.6746	-1046.17	3611.44	933.316	1	94.8635	46.0823
1	-567.564	6332.57	1599.44	-1348.33	13212.9	16947	-563.038	1056.28	4173.18	-758.713	120869	9546.14	3378.92	27.2162	1755.16	969.307	1008.49	3965.25	-109.327	-1950.67	74.861	972.273	1423.24	22888.2	6	37.5299	91.4042
1	-812.388	5375.14	719.441	-1219.71	11451.5	12078.5	1024.94	2298.65	7305.52	-1325.45	184073	31927.2	9729.28	751.373	2094.07	2640.76	2430.74	3806.84	487.963	-1492.27	56424.2	978.257	2493.21	8040.36	3	47.3672	111.823
1	577.747	83688.7	8896.32	999.154	8293.24	11595.7	3.00977	708.539	8396.94	18751.9	151926	16786.3	2301.59	2415.97	-518.895	6858.1	8637.26	4979.87	1934.8	-408.071	-775.264	1736.88	6628.51	1675.62	1	102.908	67.0854
1	-149.517	291054	29789.2	3727.45	9839.84	4047.9	517.671	10135.8	1092.02	1201.18	10898.8	-536.497	16657.8	1364.55	-393.963	-2157.69	1442.5	2374.53	700.947	2166.35	-1727.33	1831.17	4679.51	3480.32	14	46.2447	37.7358
1	718.744	4518.91	3002.5	361.752	12474.9	7302.42	22270	3673.62	258.478	434.692	84216.3	8214.22	-334.887	1408.43	-313.657	11663.9	8146.89	-60.3622	-1160.66	-707.957	-1029.48	-439.276	415.214	27724.7	7	14.6192	111.274
1	932.634	8765.72	648.431	517.41	19814.7	525.508	24504.2	1784.12	9906.61	-413.193	130639	13771.4	577.756	3730.64	364.814	13044	3153.07	325.616	779.617	-3488.25	184989	-42.2854	217.996	49413.7	3	57.0425	130.893
1	-202.764	22536.6	1132.82	329.17	51950.4	6854.66	2046.31	682.017	5701.74	-158.406	37763.5	13337.4	2230.75	149.098	182.603	1241.14	9146.13	6553.32	-13.6732	-827.917	-1088.19	769.584	3320.92	37308.5	6	3.74068	71.7266
1	-643.336	145625	17900.7	1810.53	8618.54	5316.37	975.033	3530.01	2381.32	360.749	50272.7	4722.55	3615.41	544.321	3205.53	352.463	3963.03	3096.89	926.219	1038.85	-2422.22	-104.233	5637.03	11750.4	11	44.4585	56.635
1	226.896	5193.13	2891.66	1154.02	13958.9	2716.34	50.2184	876.788	4232.35	-318.02	46247	7837.97	833.833	-1099.99	1545.62	936.731	3067.72	1918.93	-619.817	-861.282	6139.61	620.818	1047.69	34931	6	52.4742	115.421
1	11795.5	7891.14	3847.31	490.732	5432.28	1120.55	13691.3	3848.86	833.762	-425.774	149533	12512.6	2132.43	652.348	322.448	25096.1	5195.14	17894.4	-80.8239	-1355.41	102699	834.828	1613.02	22732.2	3	57.4137	128.645
1	-216.127	14891.2	12751.9	451.538	6917.47	8861.78	-249.429	896.202	2730.95	8092.42	81586.9	7637.74	1695.36	-694.722	2519.38	1815.97	1807.39	2351.14	-302.5	-1569.04	-1158.86	1001.24	3211.94	2181.72	1	78.2225	70.1833
1	-770.699	100612	11753	4742.88	6765.76	5811.71	-186.459	1898.55	1347.91	11861.5	127056	10299	1973.95	1523.63	813.845	12902.8	3793.11	1507.38	3897.32	-326.794	-1375.05	10621.4	5398.24	1396.24	11	57.253	54.6432
1	-356.959	15194.2	5399.97	233.374	9019.41	13888.4	-471.096	829.014	7436.51	32029.5	121225	14866.8	6653.18	-1122.79	4089.63	191.458	6839.25	1288.53	-18.455	-2045.32	-1032.9	-418.932	2839.21	921.444	1	109.737	57.0014
1	1635.13	138098	2611.58	1179.95	36702.5	10488.8	812.54	63.0058	3702.91	18556	7158.13	5266.6	933.112	558.293	1234.18	-3567.93	877.93	1579.26	52.9466	-1764.5	-41.4375	-532.456	1397.44	1616.85	10	67.6276	31.9994
1	-448.839	10599.1	4914.79	38.1581	16223.3	10683.4	736.962	696.04	-140.268	7384.37	202184	9671.64	7364.25	-857.397	2509.52	2630.01	2222.74	8450.92	-713.721	-1831.49	-1563.15	-34.6067	2032.24	1459.79	1	109.948	49.6152
1	1194.13	58307.6	2248.11	481.99	10872.5	16175.3	336.782	-89.811	4639.11	7876.78	159569	17136.4	1867.57	977.843	2973.13	8741.24	1915.61	2106.04	-137.76	-2363.16	-198.641	-23.9923	9362.5	1431.66	1	89.9635	81.5797
1	723.624	5600.2	212.603	74.0221	7572.1	10687.4	594.505	-487.455	910.078	-493.856	126925	6319.57	5404.1	317.009	1200.8	2629.55	-738.902	817.323	-253.526	-232.338	-312.434	-156.498	739.219	13804.3	6	46.7837	96.2574
1	538.525	88063.1	9579.35	6001.95	12176.1	5963.88	614.828	1460.58	1424.79	27065.7	177413	6303.12	2711.59	2.67609	2119.06	1021.45	5555.29	340.048	3184.36	608.368	16864.6	3129.74	7744.9	-331.42	11	56.3893	53.256
1	-720.422	14613.7	6433.05	-30.0219	11162.7	16493.6	-1105.43	1959.71	2774.39	11670.7	194153	8529.77	1615.89	573.057	2422.75	3286.86	1656.57	5497.2	285.768	-768.173	-234.172	279.733	1314.14	1483.4	1	95.3573	73.9516
1	263.497	429160	40903.4	8615.67	15026	3185.47	1637.22	48411.9	4946.25	2699.47	87965	2473.91	10674	-114.125	4827.53	-2317.81	2513.41	1582.78	861.099	-3708.69	-2492.16	31942.5	10924.9	9263.96	14	49.5495	35.3215
1	397.683	8129.68	1314.09	270.07	5520.66	332.01	22000.8	-74.4312	385.303	-336.005	115695	9329.5	-543.397	-1650.96	1264.61	6988.28	6644.44	2635.16	-1855.08	-413.244	84974.2	923.96	6290.55	48137	3	55.5155	137.253
1	-547.257	5394.54	-448.188	-635.495	9335.52	10438.9	2619.78	297.85	84.9268	-932.821	200524	7410.44	2820	1137.81	612.207	3753.56	1712.89	343.967	-314.439	-1645.44	-1909.62	-312.658	2925.86	29642.4	6	38.071	91.8373
1	-309.389	21913.5	3777.59	1073.88	11390.1	3872.02	-331.098	555.816	1897.42	-33.782	10037.6	3564.2	749.442	458.225	-287.409	671.826	2856.59	1121.57	738.735	-1037.89	-674.708	194.821	1917.48	5224.77	6	36.8384	57.5799
1	214.365	21654	9419.91	1673.69	9291.86	10103.5	472.016	318.69	200.585	24974.5	84701.8	12252.4	2253.75	3204.31	3710.34	14452.7	4290.15	-94.4827	744.881	-954.936	-1749.79	765.131	7719.28	613.4	1	82.2821	79.5619
1	298.342	8907.78	15373.9	-268.012	4980.26	3692.7	1518.2	-147.961	5923.16	26624	98317.8	5636.54	-60.7922	-1417.99	-535.418	9647.45	1519.39	10820.4	-825.918	-3476.51	-2223.67	-38.1075	1354.54	297.842	1	108.426	91.7572
1	410.673	6656.6	3946.25	-612.595	13831.1	757.332	50808.5	-140.26	10454.1	-704.536	116708	8866.4	546.696	848.618	-2883.25	8984.07	6656.91	10924.1	-286.185	-1797.28	-630.865	504.646	733.986	90322.6	7	7.16436	107.491
1	-282.16	22512.1	7963.79	-516.717	10108.9	12432.5	50.3135	1764.77	4364.68	28791.5	162416	10650.5	2141.58	-5.13097	1546.49	1805.97	4569.22	3145.01	-296.957	-1053.33	-1642.06	16.5416	1495.77	883.826	1	97.9244	64.5212
1	-1044.55	7955.82	1658.93	527.878	12823.2	2839.18	20986.9	2395.34	1150.88	-1400.91	198751	8470.28	580.687	4298.59	2265.41	19807.4	1021.64	6531.44	2601.34	-4654.98	160389	-405.866	-6721.08	71394.2	3	57.6029	130.281
1	427.945	10063.8	3266.78	-805.014	12586.3	2410.5	51424.5	2535.48	6744.98	-626.606	96174	10289.9	-228.197	-1610.23	691.556	12386.9	2937.68	4843.28	-1351.59	-1258.71	77025.1	-566.195	3136.49	82152.3	3	56.6488	137.296
1	-7.17119	14413.4	2095.51	-258.385	12755.9	655.769	26589.1	589.255	7604.46	253.593	46744.1	7207.19	285.037	454.834	-404.712	1363.05	4344.71	6432.58	-554.629	-969.44	251.884	546.467	855.82	18576.7	7	5.60918	101.011
1	505.139	53459.2	6435.31	-174.266	4912.99	13506	-67.7001	536.202	1524.8	19021.6	88714.9	9526.13	-330.209	-726.727	-455.314	1866.14	14835.7	3622.29	396.533	-1704.32	-944.429	1606.62	27.7629	-244.056	1	108.255	59.9475
1	423.754	5287.72	2179.27	-89.621	3930.96	545.548	5237.81	1139.96	1119.54	-621.571	93968.7	3829.85	334.01	448.145	-108.203	38428.8	5243.14	1752.64	-770.922	-2333.25	85763.6	76.3742	1833.02	16087.6	3	63.7902	126.524
1	35.3448	62061.7	1889.27	757.932	13535.4	21146.8	-351.334	815.801	2949.2	17731.9	164720	17162.1	2795.35	-52.4225	3426.08	6793.39	934.534	2741.44	654.054	-2472.95	-948.524	57.8059	5799.61	809.828	1	90.5898	81.7117
1	-1300.24	9116.4	2525.4	-1502.42	5635.62	6166.86	-273.06	1490.71	4917.62	3245.06	46241	5346.22	3393.83	-752.979	250.401	-1263.37	5801.9	3343.43	78.2996	-3866.51	-2530.26	-400.203	2074.55	38003.8	6	14.6236	75.1577
1	74.5483	22080	11141.2	-217.286	13402.6	13097.5	1242.05	750.373	9424.52	57863	82627.5	12974.2	358.167	690.405	749.811	625.688	28232.4	10291.1	220.968	-2200.86	-502.77	22.9678	2487.17	2455.74	1	122.179	60.7231
1	822.437	39696.6	3160.19	838.043	12638.5	20424.4	-94.3917	58.9047	3081.24	10751.1	219484	16634.3	787.607	1375.72	2799.98	11905.1	604.664	211.283	-136.639	-1550.27	-446.314	786.844	4389.84	1743.65	1	90.5029	81.9126
1	159.043	15434.9	7176.04	-6.47954	31039.2	10236.8	113.767	398.403	4440.94	122.596	33341.2	3677.95	85.396	354.708	-129.166	1465.76	13031.9	8742.91	-329.926	-1423.16	-398.83	131.79	647.638	18869.4	6	12.1168	76.1517
1	-413.846	14957.7	-554.58	-870.095	57038.2	681.514	10675	-260.163	1470.72	118.414	119913	9747.57	-1143.02	-4963.38	2154.29	6006.33	15047.5	2665.41	2717.32	1028.64	178045	341.107	61744.7	151769	3	50.1936	136.387
1	-238.212	31025.1	3766.22	565.975	11623.7	23906.1	-880.155	241.607	2231.4	13928.9	237290	13272.4	3435.07	27.3861	2137.07	6447.23	3049.66	7451.49	672.778	-452.623	-652.748	-316.207	3125.89	1494.26	1	101.467	74.0446
1	-171.24	8043.18	1048.88	-60.8494	7045.45	15239.8	-192.027	620.853	4345.27	14524.8	67061.1	9923.39	6945.01	-160.887	165.873	612.405	2646.68	6683.84	-929.776	-1425.45	-584.41	190.783	562.671	523.988	1	92.3229	44.0971
1	-227.171	16124.7	12677.5	-1132.76	11704.2	27010.7	52.0031	2572.27	20769	43504.6	237113	17696.9	3225.39	1696.64	8520.8	11035.7	7275.97	6282.54	-228.441	-1920.95	195.79	215.362	3172.72	1642.39	1	125.462	68.9567
1	-137.611	7248.36	6136.31	117.349	13198.7	15334.7	191.856	660.419	1907.19	-1427.29	269178	9828.14	4399.7	-270.551	2667.29	5000.28	14110.7	4770.32	67.5537	-1761.19	-1787.11	-665.401	689.285	48951.5	6	40.0583	97.4433
1	200.108	11781.4	8177.68	158.684	7285.04	11087	81.3894	717.608	2439.84	-340.647	60422.5	5423.63	-637.785	-604.243	1028.84	430.709	6236.94	843.952	-233.347	-1414.98	-734.833	450.814	630.15	20833.1	6	30.1145	76.8386
1	-374.017	5462.22	1538.59	258.411	13586.9	5802.09	18960.6	7834.16	1166.87	-1192.11	146231	7347.24	3593.52	493.062	454.162	14363.5	14460.3	1329.73	-1858.17	276.164	-2168.01	355.847	3562.32	22676.3	7	14.5509	111.304
1	153.834	10014.7	3162.2	-703.768	13973.5	6312.27	17329.2	158.653	5048.54	-147.443	101724	10011.9	-794.843	-1773.94	1825.26	12018.6	17984.4	4318.16	-1195.38	-951.948	103071	344.174	5235.64	104496	3	59.0194	140.799
1	68.7747	11907.6	4346.22	-211.29	14813.8	18545.2	2176.3	161.625	570.026	17348.5	273901	10491.6	4068.2	1120.47	1368.06	6449.1	4816.89	4888.82	-69.0125	-963.091	-709.766	-687.37	570.254	1769.19	1	106.305	76.9853
1	-208.792	17649.4	5606.08	623.839	4582.18	5360.57	213.316	162.482	848.791	-352.573	43776.2	3874.33	1729.21	369.201	2065.27	1846.16	753.371	2803.68	155.17	-903.695	-331.314	188.923	5347.46	6828.21	6	49.4019	71.256
1	13363.5	6415.62	4763.56	-782.081	20392.5	11146.4	1807.65	313.169	2316.38	-853.156	105918	7633.04	1684.34	2886.5	17926.8	41490.5	17515.2	4286.39	965.335	-2159.12	167371	-488.082	4143.92	36195.1	5	74.836	130.377
1	322.156	11093.9	1779.17	-178.266	24049.6	1473.03	7319.15	89.8789	1490.48	1278.16	162216	11982.6	780.845	-3558.51	3184.02	10701.3	4185.68	10759.8	-1058.46	90.6331	152743	1385.08	11313.9	24609.1	3	63.0669	132.769
1	312.268	14892.7	1132.82	639.511	-712.553	2167.05	-319.219	229.781	1695.04	-682.519	9047.33	4072.58	1582.61	624.521	2476.52	100.871	1505.34	1309.14	-885.891	-1080.31	1577.01	1607.86	3940.37	3014.22	6	53.8985	66.5498
1	491.659	11898.8	1989.94	1072.75	13247.9	-60.7808	52962.9	201.491	1778.85	476.419	35801.5	2037.72	-1174.61	-946.525	348.346	2206.17	2425.24	2181.29	-1031.74	-726.715	38446.5	1177.84	4288.93	7616.52	3	46.6378	126.867
1	-127.734	41648.8	-180.93	-754.918	5863.2	11475.6	1103.96	1113.35	2977.63	181.269	62686.8	15918.3	335.378	125.81	-123.444	760.689	20798.4	5633.86	218.217	-1065.22	-100.265	388.159	-104.537	28517.5	6	13.6479	79.4937
1	-226.634	10124	1010.57	651.899	4269.89	49.2122	3794.28	945.303	907.052	158.665	5082.46	4360.86	133.096	1033.12	1331.66	618.399	1017.92	340.366	-198.199	-860.512	-19.1181	363.606	4648.51	3240.29	6	55.1519	65.5837
1	-523.64	8464.84	566.414	77.2022	16102.8	1446.64	7713.71	1625.36	3063.35	-956.329	83385.8	8336.36	-634.752	4105.26	-87.712	22878.8	3610.26	16637	2405.65	-3028.32	118378	900.224	-3383.83	51831.6	3	59.8902	129.379
1	10036.2	25301.9	6451.43	-242.034	8796.13	8746.3	-842.329	680.548	1466.42	220.06	42254.7	8929.63	1931.95	-1031.07	-136.37	1179.98	8871.59	5033.13	-455.471	-2711.63	-2790.4	-225.414	5414.03	7910.13	6	66.9845	99.4339
1	1416.24	5940.68	875.138	-623.176	19081.2	1064.63	3274.15	-375.711	5954.79	75.6004	64278.7	10309.3	833.176	347.003	-310.502	18735.6	8113.62	2049	-497.788	-137.968	66696.9	915.748	2227.35	29485.1	3	64.2781	130.484
1	-548.352	7653.11	6020.78	501.702	12430	7326.46	-580.67	408.524	296.986	11510.3	31886.5	10069.7	1538.61	-2017.92	3905.41	2674.31	11605.4	267.79	-342.122	-1487.65	-1839.78	1654.58	4620.21	1206.2	1	109.748	60.9645
1	-265.861	8432.1	936.821	107.202	38718.7	410.552	6328.74	3354.38	9629.26	-285.568	24064	5328.38	310.427	-500.694	512.772	107.986	11540.9	2383.13	367.505	-1062.26	-1751.11	559.454	3530.2	28604	7	2.93591	100.095
1	219.618	3447.04	2881.4	-43.8419	22540.3	1363.33	145.046	415.241	1975.09	-411.684	6800.19	5292.03	56.0256	-272.009	1182.8	148.465	5707.29	181.515	-552.328	-780.049	-533.509	1336.36	942.169	6562.46	13	27.3729	53.0908
1	-726.643	38521.2	5631.22	774.771	27957.5	5238.11	2808.43	671.081	3698.22	332.626	14620.3	7972.55	546.908	790.959	836.199	-368.649	1836.71	1374.05	989.132	-2564.65	-672.987	1158.7	4227.52	31661.3	6	15.4032	64.7284
1	-307.778	30256.1	5768.96	297.627	11470.4	10901.1	353.976	1388.05	7709.73	-1335.13	201581	9576.67	926.893	257.155	2090.99	4908.44	16718.3	1042.52	433.257	-1867.93	-886.638	-87.803	5824.76	29647.2	6	24.8443	94.2434
1	-523.912	11258.3	4906.69	-239.941	22543.6	-89.795	40746.6	1593.07	2440.61	-34.1539	125457	12435.5	-206.762	-276.239	338.164	1212.39	17272.4	9115.28	-381.906	-1740.47	-345.078	76.828	1201.13	34891.9	7	3.35428	102.74
1	-10.6019	21408.3	5297.19	354.14	7715.1	11324.2	-307.831	797.605	2973.78	12215.6	52061	5598.91	1859.36	-927.193	3172.91	-1004.69	1820.33	1485.67	-320.84	-1619.96	-1435.75	186.475	3420.9	1277.02	1	82.098	62.8729
1	234.7	25990.2	3172.41	-547.009	6858.28	15138.1	456.319	1774.75	3619.06	21147.3	115898	11902.1	598.156	602.22	1830.62	3214.19	9375.62	2146.97	53.724	-2351.54	-894.458	-471.294	2130.4	2327.85	1	110.144	65.3698
1	-727.874	24331.2	6891.98	647.984	27734.6	4104.71	219.549	763.818	905.489	-130.493	4638.4	11073.2	1119.59	1027.81	404.487	1293.37	2429.02	1706.45	177.95	-1388.9	-335.247	799.74	5387.72	5791.5	6	33.9135	48.1642
1	-109.763	55629.8	6822.11	-420.572	12549.5	18585.2	810.906	227.4	4469.46	13710.8	197454	13891	1127.37	225.095	1876.82	3640.99	2359.36	4630.06	28.1984	-2878.82	-1341.63	-159.711	7347.74	1636.33	1	84.8607	71.3167
1	-1340.28	23259.2	708.048	960.059	4708.06	11207.5	1563.67	1166.78	1141.39	-224.484	83901.8	6821.72	47277.1	1564.59	-559.085	1823.85	1129.94	-1393.87	1166.5	-2034.05	-807.935	2485.19	4382.06	10778.5	6	50.0731	88.9148
1	-778.369	12905.4	4814.28	-113.236	29192.9	17694.6	972.482	1182.17	8780.28	-702.231	124907	11885.2	2574.19	1145.08	129.458	1577.17	10572.6	4713.38	-179.93	-1517.55	-501.473	-232.662	868.889	35090.8	6	10.381	77.4081
1	-508.337	7344.43	5787.54	-161.644	11296.2	10826.5	7126.7	1115.83	2048.86	-134.462	97914.5	7398.88	1514.71	94.8387	680.311	5856.65	1376.56	447.854	-304.492	-1039.77	-1181.19	857.577	2023.84	14225	6	18.6104	94.3744
1	-201.749	19498.7	9410.45	-634.172	13949.5	38439.7	-454.517	973.034	5032.65	29142.4	130954	12002	3673.67	739.216	2293.35	5961.61	8518.64	7952.17	121.399	-1730.67	-975.47	320.994	2200.77	2014.8	1	103.454	72.0182
1	-677.773	9956.97	13439.5	-2594.18	20418.5	5646	5145.39	3995.37	53298	124463	79412.5	10655.4	1152.28	1268.73	-684.391	2539.04	36204.1	5382.6	-488.088	-1334.02	374.81	567.24	319.122	1361.83	1	123.068	61.1948
1	625.379	50280.8	5979.02	758.789	11584.8	15561.4	-357.42	-76.5963	4050.42	26896.7	283783	12040.1	1912.58	835.164	1468.6	9255.15	9218.42	22817.6	236.578	426.89	-528.341	470.208	2395.66	1326.59	1	111.762	77.6094
1	658.108	16237.3	3544.17	406.065	32345.8	4883.14	18427	-642.86	7277	402.164	36612.5	9877.21	-1776.46	-2378.54	-130.885	-781.697	10061.6	5707.21	-372.878	-1914.19	184715	7333.72	6650.65	58746.9	3	47.3655	134.586
1	704.808	16498.1	3133.41	722.834	10714.6	3419	842.675	534.954	5761.02	21879.7	170247	10857.1	386.787	396.495	1780.6	4169.54	6689.02	2229.59	-73.9329	-1960.28	-509.621	-219.779	1576.1	1520.24	1	98.6004	57.8839
1	-691.004	20223.9	12632.6	-479.682	14476.2	48079.1	46.263	1058.73	8322.12	35998.6	262879	15903.6	13.3105	1276.77	3279.66	24894.8	26381.4	4989.15	32.2913	-2364.37	-1689.68	610.689	2830.7	1885.61	1	120.429	83.7719
1	-353.564	20598.1	1340.44	1315.53	7685.8	478.467	2481.26	846.345	1171.99	-410.24	74835.8	6466.69	929.26	687.478	933.951	2816.52	1224.61	2259.63	483.152	-1512.04	287.456	482.964	6049.22	5836.78	6	44.8322	73.5471
1	466.803	13791.5	3110.71	-589.61	5976.35	14229.2	-282.431	-21.5051	8680.44	37459.8	101298	13247.5	771.314	639.141	-919.583	4481.46	13180.9	2454.9	68.5485	-496.124	-518.855	810.855	2538.81	1496.82	1	99.7208	57.9203
1	878.267	24759.5	1006.91	195.235	6351.9	7552.52	367.662	60.3181	1536.96	-183.686	136487	11897.4	5755.04	-1078.36	372.594	2337.5	1554.56	4614.47	-366.807	-1961.37	-1667.21	-133.631	3856.57	6421.13	6	48.2476	89.4497
1	-704.821	28882.3	1949.92	-190.041	12379.8	20512.4	-699.016	644.69	2115.09	24639.7	183075	7236.19	2072.6	-1717.58	3185.4	367.845	10126	3709.42	61.7051	-3123.15	-3144.48	209.658	2857.98	-432.514	1	108.611	58.749
1	-296.8	16925.4	1555.93	622.47	39370.3	3840.35	-80.1178	886.988	1077.14	-288.57	35638.9	7776	1057.35	-355.223	1516.68	-136.174	1498.83	3316.81	-414.89	-1367.1	-435.043	525.848	5051.82	12453.1	6	30.7593	68.3487
1	55.789	22078.9	5855.5	1293.64	22061.4	7922.44	-24.1792	395.859	1548.73	7281.55	18084.5	13828	2150.2	1186.69	814.726	1834.26	18923	1229.09	27.7674	-205.966	-1383.41	719.578	7703.18	13698.8	6	18.4305	70.0875
1	87.6894	3927.37	-660.134	184.609	8997.69	1107.8	1402	899.547	1177.24	290.695	42054.3	9704.68	833.549	-994.434	162.737	5883.06	3150.69	1016.17	-601.784	-1261.14	36485.6	677.111	4005.11	20926.6	3	63.0114	123.558
1	278.546	20985.5	1108.85	543.799	14110.9	1792.97	-528.691	252.012	1304.19	-450.1	20776	3723.4	1319.31	-1144.91	1528.63	-830.27	3340.82	1027.68	-778.491	-1583.64	-1494.32	372.345	2429.53	7228.55	6	34.9158	58.1454
1	-663.698	41221.8	9152.57	801.271	9647.84	17564.3	-730.411	459.473	414.659	9979.55	172093	7355.17	2598.46	-489.527	-288.959	12929.5	11031.6	4576.52	741.925	-2375.58	-1712.26	1225.36	3498.67	1902.86	1	90.4098	97.8597
1	422.877	44167.5	2184.94	534.27	6298.13	10706.3	144.129	666.879	4430.63	18684	106607	6587.56	2243.84	238.465	3451.1	2249.36	6063.94	2816.56	25.2028	-1758.1	688.746	150.003	4809.63	291.435	1	94.7334	57.3077
1	-113.621	30482.8	2147.45	-121.114	18336.3	18781.3	689.459	1073.05	6438.22	319.445	63702.8	10296.7	3372.21	-198.861	-1237.11	2274.53	10092.6	1734.81	449.509	-1728.95	-1538.94	1381.07	2396.86	36318.7	6	11.4853	73.4318
1	254.702	21567.4	4058.47	-437.996	57394.6	12009	448.763	229.55	12401.3	-501.373	8531.95	10429.1	851.407	300.908	47.5725	892.612	28072.5	11262.8	34.2081	891.314	-610.66	185.68	1462.23	41358.3	6	6.96305	73.9443
1	225.092	11169.9	20500.2	-178.906	13776.6	40600.5	-379.559	1272.84	1004.78	15922	170327	13579.1	1582.99	815.832	1871.94	10185.8	15978.2	467.787	-4.67785	-619.719	-1167.12	-30.0103	1454.74	1160.36	1	115.441	73.8865
1	79.1247	16644.2	3766.83	1161.2	8109.6	8516.27	974.068	-51.9939	3081.25	13282.1	99047.6	7422.91	544.841	-439.065	1793.05	2517.37	5124.85	1618.03	-1162.95	-2328.84	-1235.86	-420.003	9773.61	-255.674	1	80.5136	61.4573
1	-356.049	8292.14	487.428	549.186	21595.9	11854.5	3231.03	628.561	868.998	-679.397	262182	4459.42	3071.82	187.07	1397.78	5526.69	1234.56	1393.42	91.6397	-1187.46	-1217.58	376.031	2334.67	59822.1	6	36.7673	92.3621
1	351.119	39278	984.035	504.387	9930.61	9412.06	-542.275	921.53	1677.22	7922.95	16635.1	5224.1	2293.74	1217.81	1778.24	-378.301	825.363	1252.14	-1049.27	112.107	293.991	1169.88	5117.91	267.579	10	67.4884	43.4178
1	-1062.09	7366.88	-894.537	-2848.24	5132.53	1410.45	6274.56	2910.95	2102.2	-1112.4	93702.9	4059.92	2952.04	2253.55	-192.917	4031.36	3066.14	342.133	1535.98	-4314.03	28565.7	595.915	2773.23	13480	3	46.927	124.42
1	-229.874	8023.35	1211.1	-174.21	4468.93	10432.1	-166.003	403.149	97.4532	-373.273	61844.4	3431.84	4015.34	1527.25	866.474	2038	1641.57	899.082	-135.005	15.6003	9.57174	1040.04	475.072	6755.72	6	39.124	80.0364
1	314.336	36025.5	10285.2	422.922	7483.74	9780.97	84.3645	1049.85	2717.76	13784	76545.7	10486.3	923.611	1047.22	2526.09	2933.06	12426.9	5651.64	249.812	-1759.77	-1382.04	194.532	5795.82	1862.38	1	104.084	64.293
1	791.787	75015.6	3292.75	-576.183	8368.37	26725.7	-1191.69	221.233	3200.29	13916.4	269504	9926.86	1167.01	504.512	2485.88	9730.48	3853.9	15824.7	-134.554	-2391.59	-624.857	903.841	125.412	1145.51	1	101.589	74.4223
1	357.963	32678.2	6176.07	1381.12	9582.86	9817.37	-15.3149	1153.65	2441.3	24135.9	144957	13506.7	198.085	-1053.64	1529.78	5198.66	35292.2	7698.44	-508.409	-2239.2	-296.924	1326.7	3457.85	1548.72	1	119.298	64.7598
1	-759.119	4083.68	19.229	77.0189	7485.32	670.261	4065.26	1100.35	3624.73	-236.677	87063	3675.49	2050.57	-2707.28	1149.66	5036.79	3219.43	1786.32	-474.216	352.724	75717.7	408.547	4900.87	15004.2	3	62.5223	123.626
1	-478.712	8418.35	-893.169	-69.545	10403.4	2412.96	3105.62	566.228	1340.65	-125.899	135187	7819.04	1723.76	-370.653	-89.7896	3139.47	1568.65	1908.71	462.407	-1564.97	-1731.36	318.093	1744.02	15965.7	6	36.1475	85.6928
1	-866.713	26750.9	6012.05	-778.686	12963.9	17388.8	343.665	1570.76	2081.83	20532.4	178551	10787.5	6191.38	1648.67	753.334	18955.8	6209.3	3487.58	212.069	-2469.77	-2286.46	-510.588	2915.97	351.129	1	103.65	81.8745
1	659.304	3896.02	4468.98	-936.224	8322.32	-302.461	32997.9	971.116	3815.31	-750.649	130786	7516.11	-964.973	-3114.34	-1470.18	36071	3452.01	1366.35	-1818.01	-4233.72	156272	821.588	4996.6	36305.6	3	55.6086	138.417
1	-1225.15	10423.5	870.248	108.9	14887.4	233.843	73129.6	1707.11	5757.34	-156.088	54998.1	11339.4	-1381.59	-1785.83	-11.9349	-309.01	11887.7	7985.02	-1455.82	-2052.67	-1542.26	1181.86	2009.78	53324	7	4.01207	102.704
1	-272.313	20645.4	7193.49	-19.5765	16262.9	23442.5	408.812	1213.08	4176.95	25471.6	205905	10085.4	1035.67	-308.371	1100.24	5802.36	17360.9	4226.56	-1166.76	-1796.97	-747.921	-41.5687	1941.97	1859.35	1	117.101	68.3899
1	-451.892	38289.6	7156.78	173.953	14123.2	8730.62	-1459.74	1109.01	4011.83	15680.4	106087	11652.4	3489.69	-212.323	339.015	1139.41	44031.1	1110.47	-850.666	714.141	-2867.92	1858.7	6182.27	1467.55	1	113.884	62.1521
1	-437.986	34889.8	7515.19	429.634	8189.46	25419.8	-1405.2	801.252	5912.58	20013	197701	13650.4	1950.26	-412.454	2339.7	5277.29	7356.17	1111.65	1098.97	-349.238	-247.64	1609.53	5662.07	1801.29	1	105.273	68.376
1	-449.052	5090.31	839.213	-269.516	8421.59	995.447	37397.9	1344.41	2541.9	-144.08	130170	3595.69	-1172.77	386.74	-575.726	30803.6	3802.54	1120.72	-881.971	-2461.5	75648.2	-328.158	1008.34	81973.6	3	56.7392	136.04
1	-1036.3	6767.16	324.37	-648.204	9578.16	2331.94	10120.4	642.838	2226.41	-1432.95	122387	2370.05	4490.28	-723.416	934.855	5517.88	21.1238	2111.84	-389.341	-3688.35	-3892.2	-717.536	7259.34	9079.06	6	15.173	102.962
1	388.398	51612.1	6884.35	1161.47	14665.1	8066.44	-384.537	441.85	2865.71	254.738	41146.1	3473.51	-187.235	158.481	83.3071	966.504	878.84	2813.38	-79.0998	-1336.37	-482.381	843.352	4148.82	8750.34	6	26.3177	69.1636
1	-69.9286	10343.7	-878.898	1.15208	12913.5	6907.89	1750.39	1111.41	12624.5	-957.342	228915	8580.18	5520.72	91.7806	1660.57	5771	1024.08	4575.45	586.072	-969.418	-1198.31	-464.928	1173.57	1754.21	6	52.3887	94.8127
1	91.8895	25571.7	5021.26	-9.33335	10522.8	7240.38	299.097	696.936	4160.8	19805.2	166871	7432.64	336.974	9.79932	1664	12477.5	9643.94	1871.05	-253.108	-1925.65	-501.054	198.849	7313.25	1007.1	1	97.2708	96.8462
1	-647.845	31628.8	5124.03	1707.25	12855.1	7618.6	-282.791	542.516	894.193	17935	241687	12449.5	5005.78	-1129	1377.37	5001.6	14011	2691.46	526.811	-3048.34	-2633.71	284.362	5998.69	1721.22	1	106.499	55.2999
1	-56.1859	20063.1	3634.38	1062.87	8799.21	8854.14	-335.623	53.5367	1444.6	-71.3606	66506.2	10750	2263.77	-561.466	1122.05	1343.39	7380.64	2012.06	-290.134	-2072.04	-1379.06	745.424	4954.97	6436.06	6	21.0778	70.6799
1	747.291	17364.4	2204.67	-324.482	5902.87	12022.5	-134.255	-318.828	6284.92	16816	61381.9	9859.93	2424.02	-181.649	104.953	1028.03	7605.67	3113.92	-909.335	-1096.36	-1138.77	399.92	4375.29	1158	1	95.0735	57.3173
1	603.662	8320.1	9224.44	791.051	21263.2	8403.13	2744.6	667.376	3915.34	-478.486	65394.3	8230.13	99.022	-986.513	824.324	4357.39	5321.9	2576.71	-547.795	-1304.98	48015.2	-869.079	3983.59	37526.9	3	60.6667	121.753
1	246.746	25028.1	292.824	2249.36	14509.5	9365.12	721.79	235.305	2306.73	-719.96	246864	7855.54	9542.03	1489.72	1295.04	5822.73	640.344	2649.85	-16.6792	-1207.37	-1017.22	-502.016	2993.53	6760.62	6	48.1771	91.6249
1	-618.412	2599.2	4915.32	-646.184	3462	3696.47	-622.714	950.399	1151.51	17547.2	61441.2	3904.32	2595.17	-41.6725	-304.393	5672.19	789.005	217.414	-259.756	-1109.99	-1737.12	571.68	1043.56	-807.966	1	91.1463	91.9055
1	654.344	37643.3	5679.51	331.01	30057.9	15028.2	220.093	-332.965	3159.41	438.983	18443.1	4318.92	1803.61	136.539	303.927	1101.39	1849.77	7737.05	150.876	-1669.39	-2189.41	249.077	5762.15	15100.3	6	23.8317	66.0544
1	153.355	20191	6031.17	-179.563	10039.3	27357.7	595.034	143.289	3364.3	20777.8	254085	7870.21	1751.64	818.702	1204.84	14971.7	2588.6	-19.007	-594.74	-1473.53	-1278.1	-675.844	1601.84	-103.504	1	94.7068	81.1362
1	299.95	17084.4	3631.98	-540.316	3138.38	7280.67	2717.4	-163.562	2567.8	-74.2143	28775.6	3223.53	4033.65	-78.6895	209.838	1596.94	3892.59	602.516	-575.78	-1485.73	-1751.1	807.864	7686.71	13579.3	6	53.2776	75.132
1	-934.069	27591.9	6965.15	84.0473	13825.4	35144.1	1164.26	573.103	7390.67	26086.6	246598	15300	3493.96	-685.672	-452.966	27171.3	6165.04	1370.39	-124.282	-1711.99	-1492.95	-496.185	2125.91	2073.85	1	107.314	83.5258
1	-37.5917	24828.1	13228.6	-113.045	11292	18143.8	568.655	2220.11	2371.48	14568.6	236812	10016.9	514.889	1720.16	2010.19	11518.7	24172.6	2459.04	160.09	-985.608	-1786	192.87	4222.65	278.954	1	115.846	75.4505
1	88.1345	249867	22795.6	4027.77	10820.6	4370.76	1374.8	11249	3290.12	9492.27	87111.3	-1032.39	18393	646.538	-669.529	-1054.6	88.8547	2222.68	-547.289	-2379.21	-4107.73	15759.6	8441.58	-124.414	14	53.1066	38.9337
1	-273.598	2485.91	849.812	-979.052	13513.8	6869.71	12457.3	-227.172	942.71	-866.045	126246	9886.35	310.369	-916.037	-282.721	17186.6	3657.53	5292.51	-68.3658	-441.521	115674	-75.7025	5790.68	71985.4	3	54.1534	137.675
1	-220.138	10682	1560.13	407.674	12133.4	4238.81	8631.88	1816.96	-113.624	-84.5552	262237	3627.85	169.358	3129.62	1931.19	13118.5	9104.23	3638.07	493.128	-3134.08	101017	-402.193	-642.806	41326	3	59.7746	134.336
1	-909.989	5866.35	3985.44	1625.13	9282.94	1906.66	22416.9	1845.46	806.993	-1345.35	116517	5226.31	528.398	319.463	1603.41	9358.23	3133.81	2275.82	1317.45	-196.135	51837.4	-640.994	4.42056	34957	3	56.54	132.07
1	401.979	13771.2	5881.14	278.698	10203.3	5402.23	13499.6	884.545	1053.26	-279.583	42306.6	7373.26	949.86	-214.649	73.0122	-601.028	1636.71	1243.39	-578.75	-2202.92	-1518.38	-31.6647	3421.96	42385.5	7	7.40882	97.4719
1	89.2615	9882.46	963.2	834.42	10582.9	600.31	17051.8	-42.6524	1506.73	1243.17	114992	10855.7	-1322.72	-1020.02	-459.79	11324	2370.22	817.494	196.071	-532.887	137846	209.721	4816.92	78574.3	3	55.4027	137.679
1	123.319	10637.2	2028.05	1059.01	10217.5	2378.24	88.2255	717.118	1760.25	49.0019	23152.4	8118.79	1900.1	165.759	529.941	1480.45	4540.74	2750.29	-362.538	-1548.53	-1470.26	-111.438	7965.15	4457.95	6	35.6976	57.0289
1	2565.14	109938	12502.2	2767.91	4762.06	619.317	211.605	2179.98	1666.03	539.164	35258.9	5051.44	2788.03	1827.51	642.771	4886.76	4283.33	-372.653	2709.26	6647.58	11697.3	6775.95	9181.53	8950.31	11	62.5754	110.222
1	-340.279	314814	31772.2	5936.16	9319.87	3135.43	698.262	15605.9	3607.14	2203.13	67765.7	662.794	2122.4	-1709.98	2168.75	-2961.33	528.92	2099.72	1584.14	1015.49	-1857.41	29460.9	8917.04	2542.38	14	48.6213	32.1808
1	-327.674	4139.53	3860.99	-658.927	18607.9	1810.99	8500.2	931.355	4446.42	400.479	30157.3	8680.59	2209.12	670.853	774.387	1361.57	1044.8	593.666	-108.736	-1461.8	-984.002	391.707	1973.12	18861	7	10.467	98.4667
1	-248.216	13290.7	8166.66	-639.59	39386.1	8468.17	665.794	1384.71	18927.2	1065.72	25873.6	10108.2	1680.05	85.8857	-157.714	441.032	25579.2	22437.7	113.956	-1019.75	-633.65	130.592	1173.71	71722	6	6.61447	74.9708
1	-1294.16	16777.4	5204.96	-1722.86	12213.7	13262.7	882.232	1322.48	1953.44	18292.5	214448	8573.63	7528.09	699.937	231.614	2501.73	2848.25	3268.36	1207.16	-3738.64	-1568.22	-732.968	3031.78	512.148	1	92.1155	32.6652
1	495.514	6470.93	7526.38	477.311	5211.92	3226.63	-388.016	-299.701	2082.82	12341.7	103356	7666.46	690.218	-313.08	1202.94	6081.51	1201.85	1799.17	-492.675	-775.121	-482.206	422.761	1299.18	1006.23	1	78.0117	82.0212
1	408.123	16506	8763.94	557.964	14926.9	7975.45	443.307	1511.78	3642.32	56326.9	131727	9064.76	1581.18	1071.03	2806.93	6519.6	23089.6	2794.49	599.901	-1592.11	-70.7729	47.1716	1493.48	1811.35	1	126.467	75.4635
1	-491.488	27377.7	8531.97	1003.71	6353.72	23783.4	-344.785	626.029	1795.7	14575.6	94841.5	12217.3	1068.62	-599.42	1809.23	7491.57	2653.07	2590.37	-372.224	-1617.52	-1006.73	517.25	4114.26	1791.88	1	89.5278	79.1997
1	-380.81	9138.3	6888.46	-924.363	20000.2	7752.8	1822.5	559.022	5640.03	-2305.97	307904	7005.31	3733.47	1436.3	-761.269	21742.6	4698.94	2001.87	-800.457	-2223.14	-93.2067	189.919	1440.43	41638.4	6	23.961	90.3094
1	-188.19	35094.1	8915.14	-308.12	32061.5	15612.1	-542.225	1427.08	7174.9	-966.254	10391.2	7424.75	682.577	122.807	30.0474	-1119.65	7934.04	11927.5	-509.761	-1301.12	19.4614	1589.52	366.725	21465.7	6	10.3672	65.1671
1	-459.313	32773.3	4190.99	305.218	5494.86	1121.69	610.957	1604.74	1068.37	74.5528	80413.9	2413.24	671.397	-1376.49	1254.21	3460.29	1098.44	3864.74	600.214	-265.938	23853.4	1612.89	5261.2	15944.5	3	59.6938	118.537
1	747.015	1400.73	-821.617	359.262	9768.87	4272.12	1521.64	-584.97	3915.62	15041.6	179410	11816.9	4389.13	128.437	415.313	3975.02	995.675	1096.25	-976.158	-2100.63	-2158.65	-846.518	1969.56	1997.05	1	83.003	50.925
1	5.03418	8084.33	896.806	235.882	18242.2	3576.6	31763.8	611.881	3893.41	-1752.65	278261	11517.9	559.48	548.432	923.634	5009.59	16608.7	1560.67	-346.697	-1189.02	42160.1	179.427	1666.05	112022	3	52.8388	132.331
1	-208.938	23252.4	2261.81	-235.03	10492	8212.57	240.292	309.129	1154.99	-288.354	74027	4995.61	3079.65	-869.171	2300.7	814.954	612.963	544.755	-272.816	-2171.43	-1052.2	329.541	9240.3	4869.16	6	52.1205	84.5554
1	-234.402	131028	12789.3	4969.53	26753	5808.62	508.605	848.31	1315.32	5855.23	124.69	2448.03	1129.54	369.71	1730.77	-2329.7	1023.89	2676.52	1786.69	-1157.29	-117.354	665.717	5753.39	463.39	10	60.3045	35.6212
1	-684.165	10377.4	4917.1	24.0816	11280.2	9890.45	-743.451	624.907	307.219	23441.4	65349.2	8752.35	-269.331	-293.783	1581.74	4946.74	21463.7	9613.26	-300.833	-2290.92	-713.034	536.628	867.731	46.4778	1	124.878	73.9863
1	10604.5	10140.8	889.608	340	22572.9	1220.5	3076.64	931.712	300.544	144.372	75552.5	14824.1	4167.55	128.44	-752.154	6609.21	1872.73	11583.5	-859.246	-752.299	-742.46	1015.21	871.672	15312.2	6	66.8928	103.304
1	-659.733	21109.3	5101.33	-676.952	13865.1	23515.3	85.9587	1341.12	5091.81	18046.5	223122	11286.7	608.81	720.769	1698.78	6527.25	9347.44	4332.16	-155.551	-1099.78	-787.892	869.943	747.453	976.476	1	116.274	68.5607
1	-854.691	14335.7	2741.36	1189.39	25271.9	319.269	-224.442	698.581	2242.89	-451.73	1831.76	4754.47	184.51	-959.041	2019.65	-167.845	2410.3	1985.77	-150.547	-606.227	-1384.83	23553.5	7465.61	6287.72	17	38.2529	22.3924
1	-213.255	9037.59	739.925	825.854	10664.8	1300.46	51020.4	580.022	315.015	-13.9906	156244	5912.43	-711.834	-1506.55	1362.55	3116.32	2843.18	2891.94	-1207.18	-1322.18	-2240.27	343.505	4605.46	14701.1	7	9.23594	101.215
1	433.465	4407.88	-490.915	-146.181	16172.6	1243.45	23527.8	175.654	1677.37	-655.387	86502.2	3959.56	-112.881	-1520.59	356.81	4153.37	1897.95	903.994	-944.539	-310.636	71238.2	1305.25	2645.16	19071.9	3	48.1856	127.11
1	-373.737	41335.4	3067.74	691.895	8556.65	10701.2	-739.833	1860.98	2228.8	14590.6	133836	12677.2	3015.4	-1327.66	2102.57	3116.46	5932.59	-183.417	132.69	-3026.23	-2649.57	352.251	8846.81	1715.82	1	78.8304	62.7193
1	393.816	8316.27	3330.11	-118.683	12657.1	-447.673	6246.98	-88.0013	6065.24	47.1061	131485	6080.19	-679.986	2507.29	-1.96313	18018.9	8721.96	5508.03	1327.43	-1795.85	150949	195.971	506.505	79744.3	3	59.798	130.132
1	-689.01	6603.47	1415.73	503.256	11794.5	13578.3	-405.975	750.586	400.91	18180.3	49567	12937.6	10221.4	-779.123	1067.84	-286.669	6066.68	2507.72	-10.2366	-2418.5	-1178.4	418.066	3915.89	881.558	1	107.263	57.2821
1	-156.225	200668	18007.4	2403.95	3569.54	3270.14	664.311	13552.2	1688.84	3487.76	14819.8	731.21	18093.3	4013.69	-1865.02	174.947	112.445	564.947	1516.23	429.048	-2268.94	8215.54	6036.11	823.424	14	50.8281	39.7675
1	-613.664	10869.3	4215.44	-547.286	33172.3	5590.39	392.466	1364.59	24111.7	1250.4	44334.3	11977.5	255.95	-873.759	945.475	13621.7	12396.4	1978.97	-143.052	-1089.3	26221.8	1797.51	6057.84	92480.1	3	65.3741	130.093
1	347.791	50665.7	4286.33	635.885	13347	5395.46	36.3922	269.403	3387.97	-296.504	39890.1	3442.89	1445.27	544.185	1419.61	673.191	3474.3	1748.26	700.024	-713.981	-1617.06	-25.7456	6315.41	12483.8	6	24.3263	68.346
1	0.542557	7418.16	2991.59	265.062	6093.36	-99.9725	6276	3325.8	2973.74	-303.709	86757.2	12253.4	572.971	328.228	630.35	9397.63	6342.67	2631.06	-399.14	-249.279	116366	1040.41	6877.21	32773.9	3	62.7928	131.466
1	-929.779	4873.91	7362.21	-308.777	11199.3	13093.4	-157.723	668.041	2390.66	20032.5	85618.8	11329.2	908.093	1042.46	-84.162	2452.84	3579.14	1472.84	542.909	-117.238	259.82	114.549	39.8529	1543.97	1	109.425	59.5469
1	682.957	11113.6	1506.16	-486.111	11939.1	9314.75	812.516	210.697	4503.57	134.722	253024	8377.17	5387.49	1617.27	2029.77	4988.66	12017.7	9976.08	-14.3133	-752.197	268.917	515.455	1784.72	12527.5	6	35.1504	98.8744
1	-1122.66	6773.25	5931.11	624.462	49804.9	16411.5	82.3279	1538.43	1357.67	284.882	28687.1	13255.5	4755.84	-1296.58	637.748	-936.219	3763.53	370.843	199.468	-1904.86	-2345.05	1064.38	1969.46	32753	6	29.6537	71.8029
1	-527.882	24994.3	7929.45	1607.64	27615.9	9667.79	-273.645	1149.68	4451.98	981.815	13501.6	9046.63	467.613	1631.76	3110.22	149.707	6201.5	837.347	430.628	-1102.52	-922.503	1370.17	5814.07	21196.2	6	13.389	62.481
1	14583.6	5902.26	5810.65	262.209	11518.8	13046.2	-413.616	267.407	3223.44	-410.953	55736.7	4013.42	113.672	-568.46	47.0522	18605.7	2442.68	9395.8	-694.57	-796.402	-1137.66	318.371	763.099	8556.65	4	78.5936	119.042
1	7117.2	23096.8	5874.03	-390.466	28402.5	600.147	10983.3	1262.63	5509.55	-342.101	67457.6	12608	1805.49	-96.8326	281.152	-429.984	43866.6	5989.81	-809.877	-2320.88	30187.8	1025.53	1594.49	24754.2	3	44.4878	134.767
1	216.609	18202	2040.83	107.844	12523.9	9451.26	-66.827	309.399	1603.55	16511.5	62180	7118.45	354.085	-742.994	1045.33	-685.41	13110.8	93.8384	-208.813	-1086.95	-1236.55	-126.775	515.6	1237.6	1	110.48	60.7156
1	-276.842	34449.2	4483.73	317.893	9475.72	9025.95	-3.91458	2367.44	5467.31	33731.7	93967.7	14193.2	8493.43	392.349	546.11	-17.0435	6375.58	4491.79	365.038	762.916	-1602.77	1140.22	3729.57	1439.25	1	109.964	57.2655
1	17858.6	12492.7	3063.37	167.899	6486.47	11522.1	-829.601	1091.75	247.374	339.776	13087.4	6396.63	4765.95	-605.595	40.9089	-790.883	1382.28	-342.082	-723.741	-1533	-409.537	399.138	1536.33	9631.96	6	67.305	99.2253
1	-1271.63	17742.6	753.229	157.856	10827.5	192.089	-62.1479	1156.86	4525.11	228.636	57969.8	7515.15	769.045	-1844.28	175.413	6578.42	1941.48	1102.68	-350.359	-1953.98	47932.8	1347.24	6926.66	7641.62	3	65.5331	122.453
1	-60.7391	19723.5	5928.35	-810.929	8433.18	10676.5	468.09	218.619	1530.71	13762.1	169367	8818.16	2549.37	1077.47	-862.575	5063.15	16663.4	2889.81	106.573	-1291.82	-1072	866.674	1612.52	1005.54	1	112.269	68.3802
1	-649.34	22794.9	6455.21	451.983	7141.58	21896.2	-279.804	2359.03	3639.56	15482.2	157855	11768	2293.43	290.392	2349.31	9819.78	5019.29	7803.54	-48.1861	-1084.2	-24.5779	538.57	4061.3	1499.58	1	98.8171	77.3436
1	-553.134	6805.26	6550.21	376.551	19863.1	13353.5	-468.89	702.104	2702.07	25691.4	34096.1	7875.18	1332.88	91.7775	1029.69	-293.806	17109.5	4821.08	113.505	-2253.17	-1968.6	296.224	861.236	2019.9	1	112.639	60.0758
1	-455.448	42729.5	14091.5	187.377	8710.95	22344.3	-108.571	691.467	1042.99	11345.8	217991	16250.6	3702.71	1619.61	383.378	12966.3	2791.82	2446.51	652.343	-1488	-467.202	591.416	5404.66	566.894	1	87.7771	80.1655
1	-91.9828	35033.8	6148.53	21.2904	18736.7	12978.2	166.079	669.825	3557.06	29236.2	90414.4	8478.69	1642.44	-172.969	-261.166	1188.63	26544.6	5466.55	-173.274	-2167.13	-1637.27	-362.847	6918.78	955.705	1	115.479	60.9879
1	-332.488	64818.7	7898.94	1078.97	38378	5006.09	2653.11	645.396	6454.38	10731.9	187354	3565.23	-19.7373	-806.181	1577.2	2272.84	-1174.6	10984.7	-14.3322	-2308.86	-2118.15	-2139.53	5402.95	2098.43	1	75.778	75.0856
1	412.197	15029.9	693.064	245.491	3561.8	4771.7	143.68	178.964	1152.53	6537.72	29462.1	3012.75	1058.9	111.881	917.054	2905.66	728.39	1064.05	-1023.27	-1931.84	-983.032	-202.904	5021.18	391.244	6	64.234	63.077
1	108.435	114354	7451.31	8063.87	35891.1	22968.7	2042.37	1299.5	12607.1	48529.2	20620.7	7830.32	434.229	-2791.2	2475.85	-903.698	5865.6	2864.95	-346.317	-2133.9	-1602.63	90.3892	12075.6	1043.51	1	79.7495	34.1043
1	-281.381	7789.41	-104.085	-658.496	14764.2	3829.56	30892.6	2400.44	1760.3	-572.125	92580.6	4552.34	-1434.92	-158.756	-405.694	9370.28	3357.14	2685.78	-12.141	-2449.5	97108.7	-373.319	1164.39	15385.6	3	56.0103	133.294
1	717.193	7704.76	5894.03	400.875	9336.18	9662.99	295.759	1743.77	4459.22	26737.9	75434	9389.9	1008.02	263.872	1569.16	4330.65	7760.55	618.495	-858.059	-1247.67	-696.023	139.003	4576.86	-425.349	1	109.143	60.9367
1	-134.894	7321.7	3686.77	-298.427	7942.8	17027.7	14515.9	497.512	3405.29	33410.5	190569	8043.72	776.045	-527.719	91.98	14497.7	10166.6	11647.2	-616.403	-2351.86	-1918.01	681.167	511.735	-156.656	1	117.382	97.926
1	-5.16785	41804.2	6298.92	1095.6	51953.1	8951.44	-431.021	721.559	2736.62	165.793	379.466	8620.07	1636.8	-635.632	2378.83	-357.792	5827.08	12652.2	-833.13	-1852.61	-1676.13	488.347	4126.23	15896.1	13	13.876	55.6887
1	-239.082	27990.3	9497.74	608.177	10538.8	31981.7	-995.128	1629.38	1996.31	17671.4	103982	7744.42	3105.59	1245.63	1704.79	2596.8	3792.59	3020.66	544.316	-817.735	-451.685	391.559	2845.74	1905.95	1	93.3929	68.7877
1	5865.91	179953	17351.7	5315.21	10083.2	6413.1	66.6772	1837.28	1212.13	-144.217	156336	3745.55	3289	702.838	661.282	1825.85	677.423	857.449	-73.1678	517.815	-980.015	8566.32	7531.13	6098.96	11	49.1247	53.212
1	-352.289	19634	3800.97	-1314.17	9472.95	7318.36	-257.196	311.284	5403.21	186.644	42012.1	-709.567	914.233	-742.749	-1124.14	-53.1514	14040.5	2084.96	-187.284	-2288.18	-2029.88	157.798	3441.37	17958	6	17.5889	67.9975
1	-413.476	11991.9	3069.63	-32.3543	28036.8	1299.9	2199.94	2221.65	11375	-431.421	16281.9	7861.05	-215.042	1280.16	160.342	630.154	6280.43	7881.06	138.726	-853.6	-1242.4	1105.75	1317.5	57490.1	6	3.12315	74.2718
1	6.00551	10791.6	8128.54	559.738	8962.73	9383.82	547.87	1127.69	3008.07	-66.9629	49059.2	6726.4	416.613	-291.526	1238.4	-321.253	3358.06	3877.25	-451.114	-668.713	-1228.75	204.097	1748.63	15455.9	6	28.3799	76.2995
1	-345.999	15145.6	259.222	351.224	1472.32	3476.36	61.5447	681.494	828.807	730.896	38196.7	5096.24	4298.56	-969.611	2199.06	1269.32	999.502	1141.63	-105.027	319.454	-2046.95	818.939	4933.17	549.924	6	54.6725	71.3739
1	599.828	67823.5	2853.11	1147.8	6743.62	16055.1	669.507	-19.8366	466.821	9936.28	159740	6617.21	517.483	-814.549	1486.92	2285.68	1126.74	1382.23	-420.426	-2982.73	-608.133	234.118	4177.84	205.47	1	75.7636	62.8528
1	2763.83	265890	18809.6	10141.6	3916.14	-599.601	1970.57	-1529.98	2894.49	892.167	660.298	6284.83	840.452	6619.75	-422.256	-6776.7	1679.67	-219.007	33693	-441.64	-1782.86	90346.5	19810.9	1086.06	12	53.8468	21.4326
1	709.155	6811.12	646.959	-954.129	16391.1	3894.15	11088.6	-149.864	2260.06	-223.181	83272.4	10977.5	-137.856	-182.374	205.4	6348.11	3244.5	3804	-105.253	39.5291	93224.8	175.863	3291.34	55207.9	3	54.1599	135.331
1	-887.407	12203.4	3607.4	-137.713	7258.7	1387.76	1539.44	1017.96	5807.35	149.622	91439.7	8313.39	1228.67	91.9011	-738.108	3973.05	15991.5	8382.37	492.004	-1323.34	74170.8	29.375	3353.52	49537.6	3	56.2292	123.067
1	-386.087	9000.28	4424.73	-294.616	16225.3	1448.34	19017.9	302.889	136.801	89.7227	78187.4	8565.97	-622.575	1044.67	-1007.09	8539	9674.17	29932.9	-1147.75	-2297.02	-2181.69	624.048	2749.99	71196.7	7	8.36648	108.848
1	-429.476	18349.3	831.724	812.888	9118.51	2135.61	1440.16	1666.78	2292.42	-92.9888	57172.8	9310.1	4788.31	902.926	554.063	1046.16	8259.67	4298.58	727.93	-1256.64	-455.855	-261.07	3587.02	22189.3	6	33.2092	71.0693
1	-91.3661	19054.3	10626	1463.16	8256.76	5740.22	487.714	15.7778	275.535	19323.3	41069.9	8847.25	2581.63	-680.707	4468.76	860.199	5794.45	3672.64	-595.874	-1078.6	-1456.24	142.179	6344.46	665.732	1	79.3386	67.4309
1	-296.912	13671.6	2868.01	846.448	12656.6	15730.4	232.668	72.5512	1262.89	8216.44	140874	16911.7	4232.84	-1605.65	3291.67	5444.79	3553.75	305.553	-906.708	-2317.55	-888.883	-806.694	5889.41	855.431	1	82.4819	48.0117
1	-169.019	55512.4	4677.65	1887.26	8984.2	4604.57	125.327	422.384	4104.01	-281.991	62233.6	6850.59	1410.59	-776.798	1561.72	238.178	9398.93	2940.42	298.232	-2586.96	-2978.79	-187.377	7829	8826.12	6	21.6781	69.9536
1	748.979	38471.5	6813.62	1177.78	6203.88	11901.9	-854.287	-476.799	2866.3	10801.7	99044.7	6356.46	2324.09	-42.5754	3192.91	5082.09	1530.85	1245.51	-15.6261	-1674.48	-1178.66	1367.15	6587.31	1345.45	1	80.7518	73.0314
1	-12.5974	152234	13291	2304.49	24844.3	1933.81	861.616	31803.7	2371.33	1044.2	37244	736.692	12458.6	3150.89	1900.15	2499.39	1873.26	2695.09	1075.42	1697.35	-1208.79	7777.55	21263.4	7026.76	14	46.9862	39.7638
1	245.137	4505.01	420.779	-206.953	8083.9	775.814	14137.6	78.9735	4.01899	-251.662	47132.8	5793.7	-267.077	-639.769	268.714	554.365	2462.87	1359.81	-116.177	-244.399	27796.7	332.465	1680.35	54637.5	3	47.8915	127.385
1	242.109	14499.3	701.047	-48.2097	8871.25	111.266	4836.69	1225.73	1766.5	-91.5398	128103	11203.3	16.3179	-670.114	447.525	8206.77	5880.78	4372.65	-945.252	456.392	94006.3	981.247	5146.39	28438.7	3	62.8248	131.19
1	-357.855	9709.38	47.5464	-220.648	1685.03	6918.23	2230.69	492.473	288.916	-50.908	54791.6	5360.49	1140.55	0.57276	108.331	111.983	1578.4	563.432	-364.746	-1639.84	-1640.11	246.012	1455.06	9798.23	6	38.3643	79.923
1	-47.3747	8913.03	1053.82	2044.51	5975.35	377.674	26056.4	1855.07	792.763	440.308	85577.9	7674.83	48.013	-1772.24	1930.66	1407.09	3356.56	2064.69	-569.454	-1468.49	5811.39	-228.542	1577.29	12796	7	44.2688	126.301
1	-2645.82	5570.17	327.523	-2461.11	44668.5	3579.28	12751.4	2132.9	1100.78	-753.028	44548.5	12540.1	1836.93	2851.29	-184.033	-2428.94	2318.12	7804.72	3882.44	-4979.38	113282	2423.75	531.814	23267.4	3	50.4236	125.362
1	-635.749	29071.7	2758.88	1054.72	2867.33	15607.9	-807.554	504.609	1571.16	670.873	100509	5474.96	2142.72	2.02398	1444.77	765.671	1608.23	1667.96	440.022	-1208.49	325.096	-154.18	100.505	12016.8	6	37.6557	77.6863
1	-528.503	9928.35	818.593	1011.36	6274.57	5137.52	2820.56	1707.59	-353.537	-364.341	63385.9	10600	585.472	-855.568	1266.91	3339.8	3256.91	10087.9	32.4378	-1593.87	-648.848	1288.51	522.745	11746.5	6	30.748	81.3325
1	-641.807	17360.2	10499.8	559.863	8051.49	14811.1	-624.793	1566.03	657.361	15368.5	224534	11512	2798.39	-298.645	3449.48	2986.48	19025.6	1834.21	-336.02	-2455.98	-1428.4	2126.47	3127.99	20167.5	1	54.2835	101.298
1	281.298	39486	1588.89	366.53	5998.81	6852.01	-184.374	16.7286	977.009	11637	98692.7	5265.58	1442.76	-747.29	1183.42	358.21	1175.63	2096.76	-565.687	-2665.04	-1114.48	-68.9623	2274.73	823.06	1	68.5509	58.1003
1	259.622	22432.4	3716.93	-262.582	17101.2	6519.51	-377.655	16.0092	499.261	7758.52	-1156.67	4163.69	973.833	629.242	1156.09	832.876	1137.22	527.166	653.444	-497.961	118.617	310.432	2698.85	777.025	10	62.0557	31.376
1	465.015	19354.9	5857.08	262.174	11511.8	7689.09	96.2778	172.944	874.099	18909.1	201322	10032.1	4727.7	1032.55	944.62	3389.06	36286.9	8079.11	-700.697	-2182.89	-1075.22	525.329	5286.75	1707.65	1	116.204	67.0474
1	-94.3798	9420.97	10875.5	264.241	7624.85	8567.72	-204.7	662.92	8282.75	10135.8	146988	10626.5	1243.52	-1726.77	1370.96	1741.55	18880.6	2319.37	-846.502	-1421.49	-989.489	227.087	2413.48	975.836	1	111.114	63.2838
1	467.269	24079.9	9376.71	-711.019	19154.3	23220	116.993	429.738	15952.7	59537.2	228983	12878.2	5689.85	956.463	2284.81	10974.8	120232	11593.2	-557.909	-1167.08	-691.904	789.132	2401.57	861.8	1	126.593	65.1959
1	145.492	6574.82	-911.002	-816.152	20034.9	711.645	58269.9	1120.42	8229.31	376.099	97863.7	7552.97	-1020.33	1236.55	2966.54	5587.43	9826.56	7824.83	-1820.73	-1080.11	-899.937	-212.655	1009.98	51956.7	7	6.54979	106.836
1	1322.02	22905.6	804.496	992.181	10317.1	3823.37	299.236	-236.11	2478.06	-175.347	104552	6133.09	56.1055	-288.605	1284.93	2621.81	9201.47	6558.53	-613.492	-402.449	-1222.24	594.852	2912.35	6211.47	6	38.2797	68.2101
1	-278.569	7306.86	3564.97	-234.612	13534.7	2916.72	7780.95	982.942	2218.67	-45.1601	127253	10980.1	538.058	110.805	500.393	8754.12	13528.4	6638.9	-805.624	-1018.69	13120.3	1411.56	1266.56	63254.1	3	60.9945	135.661
1	-597.855	26388.5	1131.52	-137.015	14096.4	27874.7	1354.52	859.054	2654.43	15840.7	215194	5866.53	1666.11	-991.214	2022.17	10455.7	3448.14	2002.77	-478.895	-1610.91	-2935.39	-910.42	4703.79	1433.83	1	91.5682	85.8459
1	-808.657	30953.4	6554.75	-610.932	13333.9	20522.6	-1341.62	1717.48	10629.5	29985.6	215187	7123.35	14795.7	92.3705	1497.57	11818.4	8253.9	-150.736	67.9464	-2607.63	-1096.48	-277.337	3215.32	1065.02	1	130.176	66.219
1	-241.305	7311.42	9042.87	-320.919	29847.1	2326.05	613.185	800.124	6798.18	405.789	23629.4	1969.38	-239.557	-132.131	-388.429	-235.107	497.179	2166.94	-551.945	-2045.36	-1662.06	697.959	1357.49	13437.8	6	22.8785	62.3321
1	-253.582	7545.33	1676.98	916.028	16929.6	2205.52	23608.9	1774.47	5216.8	-607.961	95799.3	7175.22	636.014	-2321.79	2052.42	737.216	5147.03	3114.13	584.899	-199.094	124830	-769.363	5928.66	32790.8	3	48.1907	132.395
1	-676.649	42397.4	4547.21	674.837	14251.4	6625.09	68.1212	1658.95	2724.54	-36.7735	42235.9	8888.85	1936.17	2301.97	-80.1626	-3068.75	5216.31	1313.48	758.572	-791.985	-131.349	913.258	5215.55	7860.18	6	22.5348	69.3371
1	-587.364	18884.7	-377.832	1947.71	10624.7	1267.1	9828.43	1668.85	655.075	575.088	71796.7	3507.21	4606.35	2974.76	1643.27	1945.61	2005.48	2731.9	3217.53	17.404	-1350.12	3399.54	3502.46	7958.12	6	43.917	72.4595
1	-228.104	10880.4	4567.7	549.569	10113.6	15463.6	47.4006	223.888	264.111	33402.2	144389	6672.66	1454.19	-1714.56	1418.27	2753.03	22583.7	3299.66	-348.335	-1781.84	-1102.25	-810.158	792.075	1881.4	1	112.598	63.2969
1	-250.559	35345.4	463.789	598.112	6887.5	8669.93	-889.493	932.39	6102.55	10982	47133.2	8136.22	713.96	72.0044	298.02	3078.87	4591.06	1167.33	-276.763	-2170.48	-506.355	842.219	2543.38	484.327	1	73.6531	52.948
1	11926.1	9386.99	1483.8	-81.8072	23869.7	12528.9	17315.5	1453.4	2999.06	-37.178	46571.1	11108.7	56.2236	285.367	-1224.96	321.069	5208.58	13263.4	-822.376	-2384.5	-1362.41	1295.33	887.841	52627.4	6	70.2095	104.573
1	482.524	10050.5	2469.58	-3748.26	23048.1	-2623.66	22499.6	2610.84	14971.8	1203.97	198540	12866.8	-2446.56	-2598.65	1452.58	8472.61	167467	3452.79	-2116.96	1900.24	454066	1593.59	18399.9	288765	3	57.6825	141.633
1	-281.062	12077.1	2384.41	-95.9793	61450.5	783.975	2617.58	486.253	4886.4	410.745	885.067	5743.36	1375.22	202.588	221.454	592.657	6888.41	4221.96	-75.3359	-409.386	-821.735	76930	2069.08	4372.14	17	38.3775	21.695
1	171.148	38166.2	1027.62	-438.427	12855.4	10985.6	-90.8562	-10.2535	1303.79	184.453	81692.1	10925.6	741.756	749.351	459.237	1214.59	2031.85	775.29	-570.088	-2282.64	444.612	13.2937	28.3737	16411.4	6	28.2195	73.5909
1	-1468.42	9129.18	1925.83	-354.836	11649.4	1615.08	91547.5	1868.1	3100.43	1113.87	216560	6569.14	-314.027	-543.708	1676.75	4853.82	7219.89	1989.01	-1773.98	-2125.34	126419	4131.03	5413.84	52215.1	3	51.0509	136.291
1	173.494	26127.9	7287.28	310.787	31264.7	10688	167.093	1834.13	7302.92	76.4518	13333.9	4958.83	-103.898	-609.834	1400.58	-1030.95	7963.3	2267.56	-225.059	-2126.97	-903.341	998.666	3046.07	22459.3	6	12.7856	62.6318
1	5.11664	27641	3236.66	781.508	5244.91	1830.67	-764.571	608.189	2004.96	229.926	68101.9	6223.83	4229.5	787.332	2769.49	3551.79	1579.88	400.986	86.4611	-663.061	-525.852	1564.08	7473.95	439.448	6	53.2686	80.6264
1	-385.199	13221.1	7133.22	-565.682	44342.8	-473.841	997.032	944.145	5364.23	46.4196	34314.9	7241.43	1306.31	91.2748	427.816	16813.4	21064.9	8436.04	84.8101	-539.443	531.159	443.232	1549.43	42238.6	6	13.0176	90.2665
1	-1212.91	7998.99	5810.54	294.069	11875.4	8417.97	4545.03	1896.44	1226.56	54939.8	136847	11155.8	4897.08	474.386	633.981	7370.62	10894.4	2372.48	-407.581	-1418.96	-1997.27	-349.921	1455.71	516.389	1	119.408	76.9389
1	-950.993	8949.46	630.228	16.1335	9153.04	3414.82	3165.39	1132.71	2783.74	-1130.08	68633.1	9663.13	705.181	-493.415	1368.15	1016.37	1189.98	3934.32	118.179	-1700.38	-828.783	273.342	2588.52	8715.29	6	40.4458	72.5155
1	-88.3326	14934.9	1678.06	601.191	9518.16	5614.12	46724.9	227.669	758.219	537.297	135908	10947.1	-2877.37	-827.583	-46.9188	2086.22	305.568	5268.09	-324.465	-1327.56	-1338.25	308.942	121.668	29942.6	7	9.84496	102.552
1	-341.532	36137	9380.94	566.036	6305.01	25659.3	-805.366	661.333	3983.28	12579.1	90805.9	11970.9	2041.44	1026.37	2487.26	5375.04	153.339	-3362.69	49.9068	-1196.05	181.242	908.888	10454.4	633.046	1	84.8172	77.7493
1	-1089.69	21015.8	816.527	1239.24	6317.91	8909.78	801.483	1093.18	3500.74	286.123	152615	7367.58	8886.67	-1428.67	3307.81	1990.27	3261.5	10855.7	1236.72	-1928.44	-2003.8	1007.93	6214.95	20215.9	6	45.8694	90.5903
1	-272.569	6647.03	964.04	-389.019	6605.98	2100.58	18921.9	974.131	4582.69	-362.753	68770.8	8247.94	405.887	-429.443	-48.3397	9540.58	4057.99	5949.23	-112.116	-1647.59	29900.7	758.929	2991.8	20185.9	3	56.3496	134.106
1	447.269	19977.4	4463.88	-471.145	4241.78	6501.6	461.263	178.876	9657.85	-252.999	72096.5	8101.49	353.643	-180.124	1610.91	-138.81	5887.08	6710.2	-537.36	-1819.78	-351.843	-269.209	566.019	22001.1	6	8.84559	71.3042
1	-279.288	7879.61	7331.07	23.2566	10059.9	200.188	48137.5	752.27	4514.35	33.8137	156978	10292.3	534.594	-1085.22	-451.284	45462.1	4898.73	41475.5	-1136.19	-1280.06	-1771.62	531.913	2898.57	66820.4	7	7.86229	108.313
1	-397.349	13208.2	499.68	-1701.49	8485.83	-196.884	16208.5	432.202	4069.49	515.733	132279	8960.64	426.063	-2070.27	1582.93	11909.4	5619.72	2610.12	-572.466	-244.956	220047	299.124	10047.9	66752.4	3	56.3876	138.941
1	-652.08	12776.9	5180.18	226.864	5503.14	4141.67	-754.392	849.204	153.167	4744.71	65485.6	8070.65	454.897	-85.1387	1747.33	2331.4	1912.41	1367.21	938.453	-2043.81	-1034.12	887.567	4429.7	1123.24	1	65.6059	70.7862
1	-465.747	14957.8	7605.28	-234.766	11792.9	13061	-448.895	2137.13	3086.52	26108.8	88700.3	10531.4	1352.45	1175.79	1597.02	6540.31	4030.36	2375.43	202.141	-1566.8	-832.424	543.597	2179.55	1042.78	1	92.48	75.9443
1	134.809	34824.2	10438.4	-6.33179	10914.8	18534	-564.225	868.862	1872.64	-497.881	109863	6933.03	1067.85	254.516	-663.126	3015.35	4103.68	5795.39	42.0184	-2788.98	-555.869	1246.61	1235.13	14039.6	6	23.0448	78.332
1	86.1896	23393	5788.22	1717.06	10426.9	10525	295.21	258.397	185.832	30092.5	122509	8194.04	918.414	-712.635	464.56	2638.13	6527.22	6264.49	101.246	-1204.58	-280.601	884.549	3877.05	-28.94	1	103.899	61.7447
1	-1220.34	20941.1	16906.3	-981.114	12556.8	12894.9	-205.437	508.102	1580.79	24396.9	105526	5916.4	3594.01	270.652	-227.241	-1153.64	19646.6	2231.18	-530.786	-994.756	-3952.86	112.333	4416.22	1297.81	1	112.181	59.4077
1	-367.294	3802.31	1263.07	136.35	16341.5	-186.103	939.378	125.84	1749.91	-219.601	61928	12086.2	-49.5274	-574.142	-843.321	13770.3	2887.66	5963.64	-662.695	324.157	56035.5	273.495	2555.02	61704.6	3	64.2266	128.105
1	-92.4842	13359.3	23.8115	387.113	10190.3	3154	-637.571	1452.22	2022.47	231.084	47545.6	12435	2662.59	865.203	1784.14	137.563	1987.39	4610.24	556.76	-1296.58	-846.817	1509.09	3609.28	3398.98	6	38.5799	61.7633
1	-61.701	5901.35	0.543945	11.1113	12340.7	988.299	75793.4	2513.39	7144.96	-107.01	328139	12997.9	260.332	-2274.84	133.17	6736.11	6426.53	3214.18	-1012.5	54.9762	124680	1054.99	6879.82	55460.4	3	51.039	136.35
1	-476.185	12502.4	7220.17	1261.77	8266.41	21664.9	222.78	834.997	286.232	16934.3	172741	6308.5	2620.23	-648.619	-951.702	5122.53	3713.62	529.097	-776.489	-1343.63	-2262.29	52.8346	1361.47	1081.93	1	90.229	76.1617
1	78.0758	23068.9	833.055	424.49	8637.98	10814.6	-32.0778	330.941	5104.25	23300	177531	17583.9	1580.26	680.998	452.361	3485.11	13089	3499.89	-33.1242	-1500.17	-1285.46	50.7156	3421.29	2243.96	1	110.111	64.8974
1	46.5131	8593.51	406.517	334.688	10000.8	2753.97	14782.4	226.933	1846.09	-311.403	178315	6047.65	3046.73	-307.149	1207.44	11425.5	2937.21	2437.07	-91.296	-712.35	7208.8	22.0234	1559.64	17395.5	3	44.06	123.696
1	-147.472	10404.1	2186.58	1126.38	11910.5	323.201	32240.9	1015.17	-128.049	849.182	80998.5	8708.94	-1363.7	-832.165	503.276	219.548	1808.49	4348.29	-255.842	-1509.73	-592.563	760.366	838.344	21528.2	7	8.6834	101.211
1	-860.256	13664.1	7891.09	-295.728	10985.9	20820.5	70.8861	2403.17	6452.14	12186.7	165002	5744.54	1664.58	-456.749	2143.24	14829.9	4741.16	3274.7	-76.3104	-1878.02	-650.339	-85.4095	528.565	1168.73	1	98.5188	81.7732
1	-322.523	18172.1	2233.41	-47.7323	8120.33	13794.3	-88.7964	739.984	9186.61	758.468	72491.2	5219.14	-514.032	65.508	-758.849	905.705	1747.65	2351.08	-846.127	-2121.93	-774.526	-74.6655	1051.61	15679.8	6	31.4612	85.9304
1	-216.673	11070.9	7979.21	14.8976	6773.05	10190.9	509.241	1237.17	4963	896.666	63588.2	8018.65	964.374	-676.352	1914.89	827.709	8823.76	2232.8	404.145	-2121.86	-1810.6	-254.315	3077.36	30956.3	6	18.3225	75.3806
1	-211.172	4652.68	2706.76	284.343	20457.2	1499.97	17661.4	975.851	1427.54	-251.559	106825	7628.5	572.415	1353.86	899.922	5726.27	1490.52	-165.103	552.625	-2720.87	44932.1	-335.181	-1985.91	17083.7	3	56.4232	131.759
1	477.713	32505.5	3313.51	-10.6766	13708.9	6498.87	607.418	173.37	2908.31	-278.941	52930.3	5771.62	1838.94	-408.763	1240.33	-298.729	9704.33	4063.84	-855.525	-3257.2	-1494.05	-62.6168	3505.46	8925.96	6	20.3914	69.7835
1	452.046	16759.8	9046.16	-689.267	13594.4	27487.3	635.881	62.4449	822.842	33053.9	305203	9395.16	5870.79	190.739	2050.67	28329.7	32051.4	11644.1	-1029.85	-1919.17	-1187.55	451.356	2242.9	1165.65	1	114.908	80.4137
1	216.251	21582.2	8253.62	-1245.71	11430.3	21593.2	-473.339	278.965	3783.34	21785.6	203663	16067.3	2062.39	554.253	85.334	13032.6	1938.4	1584.63	-358.838	-816.406	-891.126	312.667	1403.92	1756.41	1	95.0557	80.6585
1	-292.466	23059.8	10387.3	787.577	9185.26	41361.6	761.892	156.509	2695.47	34350.7	133751	15973	2780.29	-408.704	1099.53	9508.52	3619.73	5169.81	-725.033	-1123.74	-967.486	-600.722	2562.84	2388.69	1	98.5107	76.5366
1	485.372	171878	18545.7	2717.28	9804.47	2243.48	107.003	19681.3	3627.96	1091.48	39466.4	3588.48	8493.29	3354.22	1541.23	1677.08	922.518	3655.74	2489.49	-844.741	-1116.99	12949.8	5236.9	4625.03	14	47.5299	39.7589
1	-499.911	9848.68	1681.21	-102.056	9685.41	4768.49	521.844	644.055	7702.17	23709.4	129016	7853.51	11583.6	1051.98	1195.1	11618.5	3914	2183.38	-343.106	-2155.52	-416.453	54.1621	4197.73	803.859	1	85.9891	43.0583
1	-886.507	6574.89	1905.79	953.486	24460	4333.73	-263.248	1507.15	2007.26	834.356	25499.4	8388.78	616.675	-1359.96	2396.89	-998.012	8966.33	20549.1	-207.663	-1897.42	-1119.04	802.989	3271.88	15944.8	6	14.2764	77.1638
1	128.7	35136.3	2631.63	285.773	11340.5	6712.43	209.598	228.11	1343.15	-390.108	92160.1	5905.75	1512.25	1953.96	120.205	944.486	2180.45	651.842	43.1085	-2562.1	-930.485	-634.406	875.423	6214.64	6	39.3079	77.9172
1	-4023.76	9892.58	-2528.73	-3670.37	11467.7	10990.2	-146.79	2704.7	2149.22	425.066	39154.6	1266.85	13274	3743.33	2291.5	-821.145	-2305.49	1430.36	1446.37	-5879.02	6235.03	-11.4408	2412.31	480.417	6	58.0149	89.6818
1	-648.094	12970.3	1845.98	809.525	6454.51	7506.93	-437.341	730.345	1657.93	81.4431	105415	6370.56	6767.16	-858.514	2143.62	3264.51	3099.99	373.396	47.9209	-832.349	6758.66	704.113	7415.5	2454.46	6	52.3499	107.416
1	33.3041	38436	6401.67	114.22	12631.1	21956.4	974.894	190.688	1539.5	30761.2	140637	8407.5	314.615	295.157	1016.96	2890.34	7227.69	2877.75	-103.905	-2114.9	-525.319	-415.157	297.391	1655.35	1	109.754	71.5612
1	-581.904	16453	3558.14	-251.302	13894.8	17233.3	449.278	782.182	2443	26877.8	143748	17541.7	7954.52	-1309.51	1488.12	7023.72	12524.6	11006.8	-1026.53	-3789.38	-2049.38	1760.42	5870.99	1777.67	1	116.874	53.4203
1	-778.8	36971.3	7021.03	-403.274	21726.5	41581.6	-906.704	1185.28	3204.86	29863.4	248636	7704.64	2378.97	13.4667	1038.14	9660.51	29197.9	9781.83	104.845	-2073.05	-495.233	535.697	949.278	3208.83	1	114.695	78.9834
1	-817.04	3083.24	-40.1021	-153.89	9935.95	12873.5	574.395	662.518	1611.02	-81.5317	87402	6507.04	615.012	634.81	62.7144	3474.37	1124.23	-1026.47	-508.607	-1651.87	-1207.16	-112.083	1074.79	14583.9	6	36.761	83.4606
1	-239.466	61051.8	2084.54	1242.3	9898.46	23204.3	-230.275	673.475	4962.94	11668.5	91310.2	15627.3	4291.81	2681.05	2100.8	2527.52	4032.32	1054.97	635.963	-963.809	-1566.74	1147.92	8358.15	7425.41	1	87.9375	68.299
1	484.245	38478.9	10740.7	259.897	13612.4	37704.1	-350.06	656.889	5317.6	13512.4	232533	12248.7	1932.8	-30.8775	2260.66	7474.11	3799.48	5741.79	-336.43	-1504.04	-213.224	756.29	1723.44	1727.34	1	98.4157	75.4117
1	-568.627	10802.3	6807.69	-1225.82	21761.9	7245.02	942.738	1133.38	17361.5	77199.5	155411	13767.3	1819.46	648.905	1727.82	2853.89	20324.8	4995.02	577.336	-1039.14	-1533.69	1250.8	3590.06	2314.87	1	123.334	61.735
1	-278.463	6769.09	5851.4	1779.4	13854.6	255.211	48472.4	1764.37	-519.859	-294.412	97996.9	3184.61	-1572.25	3572.92	-476.288	6897.79	408.614	479.679	2015.25	-2773.66	125692	164.429	-4497.21	25805.1	3	56.329	131.223
1	-553.879	17087.6	3460.2	633.974	12039.8	9816.51	-992.294	552.565	1941.79	11597.3	233296	12555.2	2260.78	814.198	1565.7	7027.29	4752.22	1546.84	412.95	-747.694	-621.304	1408.4	3467.21	1071.84	1	87.3097	75.2761
1	-914.693	38369	6197.26	-360.357	20298.1	27394.3	63.3551	1460.62	3869.55	21809	287940	15676.4	6257.87	485.199	1953.2	6253.48	8566.97	4660.81	73.1972	-2336.98	-876.215	872.686	4373.61	2716.28	1	105.081	71.915
1	46.1552	60933	4636.33	217.665	10168.1	30799.3	-1318.34	1856.95	6142.83	21880.4	201233	8144.12	1679.6	11.2424	2362.76	4689.76	21951.5	-1216.78	265.192	-1187.28	-684.765	1281.28	1755.59	478.902	1	114.195	66.1622
1	-13.9119	148380	16423.9	497.876	7563.5	1637.87	650.96	16534.7	1260.07	15687.8	33772.3	3522	33705.6	-394.629	912.101	318.328	899.923	1712.6	-603.352	-552.135	646.963	29688.2	5280.14	109.22	14	51.6628	40.7221
1	-377.178	32633	6786.71	503.468	74383.2	9045.36	714.735	678.603	4367.62	257.553	-887.835	9513.56	4912	5218.66	2058.19	2301.35	6316.52	1033.12	170.769	-1063.2	436.755	1149.7	8794.66	8113.02	13	36.7197	47.5502
1	122.236	35227	5432.79	-541.883	6033.93	9706.85	518.264	471.148	17379.8	23340.1	158678	8343.14	359.377	-1027.99	937.632	6536.88	3731.37	5345.31	498.148	-1654.46	-842.418	31.7714	4405.41	714.701	1	98.0657	68.5007
1	-519.452	36420.5	5062.07	1052.62	13550.4	25498.9	312.081	872.523	3706.74	17324.4	227587	14605.6	4619.67	719.667	3113.12	3697.64	3272.34	2422.36	133.799	-3380.58	-958.783	331.387	6783.83	2815.91	1	88.1999	68.4631
1	759.154	20292.9	2174.33	-312.077	16067.1	19166.9	555.538	-103.846	6377.02	-1161.91	304895	4062.3	6181.45	757.322	4086.62	6095.57	9600.67	1618.27	-192.011	-236.883	-222.015	3045.9	11.4958	19660.4	6	32.6419	98.4051
1	-653.156	10380	954	225.489	5496.68	10406.7	-25.9688	486.512	214.433	-114.713	53855.9	5953.28	434.093	117.012	-148.059	2355.83	406.208	843.917	-410.64	-844.443	-876.108	320.296	1069.93	14878.2	6	38.633	80.3766
1	-97.493	15760.8	6173.63	200.229	7849.07	16202.7	1166.66	321.281	4301.25	38653.7	183897	14681.2	7825.64	-682.646	1901.91	12015.5	10352.1	14274.6	-304.695	-551.933	-1488.07	427.419	2608.92	1634.81	1	123.78	67.9183
1	566.861	35489.9	4485.32	542.548	10227.3	11132.6	427.82	962.519	1211.24	22349.5	185268	12397.4	7878.69	-367.637	986.795	2980.09	12162.8	3014.47	-440.76	-2185.86	-1193.78	-877.052	4004.32	516.598	1	107.52	54.2845
1	-125.932	6399.92	155.443	435.555	217717	-1927.57	-131.767	-96.8188	-85.0968	-505.819	-3545.12	7171.74	1681.09	-404.473	391.519	-341.362	414.049	5904.02	-291.305	-2182.57	-1697.55	400.986	2193.74	5767.88	13	21.5331	45.1024
1	-132.084	7312.31	125.645	31.4238	5939.96	6257.49	308.641	651.459	1095.73	216.388	79256.1	4956.88	7011.75	167.598	2152.06	2187.86	130.526	2360.24	383.801	-624.858	-602.275	1386.24	1306.76	3865.76	6	55.4243	92.2164
1	9329.71	11813.5	93.4893	-161.562	17899.2	12667.9	365.663	1181.41	3746	-965.837	313688	11522.2	7005.44	703.617	1051.93	8516.48	8410.22	1849.86	-513.905	-1290.23	1602.81	761.821	1864.66	32006.8	4	65.1038	102.516
1	-790.2	17768.7	8606.7	489.027	15067.5	13255.5	288.621	1341.32	6673.29	31492.8	80863	4547.5	1321.71	-1828.81	157.669	4448.01	5879.27	19685.6	-947.798	-3118.71	-1419.77	-887.346	968.108	882.336	1	98.5119	61.9793
1	1000.03	21225.1	6888.39	-687.901	10496.4	33393.9	1054.23	-714.674	3850.14	22136.4	110924	19109	2514.67	261.968	796.167	5301.47	2842.15	2364.06	-121.007	-1643.32	-1453.27	-952.802	2091.9	936.129	1	91.9513	78.4667
1	-1310.63	11968.6	8133.04	-424.382	7609.22	14144.4	-737.783	1645.02	7783.9	26662.2	111855	19357.4	5350.08	-219.775	735.897	5171.59	40951.5	1451.38	11.5694	-2639.21	-2213.87	342.312	4168.69	79.7065	1	119.47	68.0304
1	687.619	45249.2	4419.22	2337.5	11331.9	-489.698	7915.81	6363.72	8066.33	160.535	17550.4	6730.43	194.913	-849.09	-602.702	10968.9	56078.9	2820.4	1872.49	-208.015	69157.8	1113.81	6848.43	91078.9	3	64.1564	140.455
1	-295.314	5475.02	2103.91	-885.015	5136.45	3129.36	-567.245	245.204	248.364	304.185	79338.5	8033.82	3086.11	1347.02	1633.84	259.083	10011.8	434.042	22.5002	-3777.67	-1251.18	555.296	4298.98	6482.09	6	34.7528	80.8182
1	-85.071	23813.9	198.746	75.1265	7011.26	9561.57	284.845	216.751	1887.07	13327.4	77004.7	10528.2	2986.68	865.13	954.461	2631.65	1661.29	1049.89	36.3178	-2393.12	-777.843	-461.742	1628.11	717.554	1	77.4387	54.9371
1	392.631	10887.3	2102.32	-270.557	16559.1	-377.505	22892.3	-411.979	3061.21	-42.0108	279792	5485.98	595.305	-1000.77	989.509	15255.7	14603.9	3333.39	-406.942	-1905.33	215965	-289.828	6982.79	48802.7	3	58.4954	138.77
1	198.72	9563.01	14037.7	-847.519	14663.7	12577.3	291.649	1103.65	4762.53	30158.4	279897	10703.2	1511.16	199.844	1706.13	40391.1	11354	8811.2	-575.846	-1208.15	-653.368	-226.692	1268.62	776.549	1	122.026	83.6816
1	657.024	19743.9	6064.17	1001.41	10486.5	7456.4	1119.74	-910.793	503.315	14271.6	170872	6718.01	-83.776	-670.88	1146.37	2855.95	2528.44	4852.98	-259.062	-1314.35	-1772.77	-663.619	1718.25	290.092	1	88.0844	73.3928
1	-736.886	345608	30567.6	2607.2	10477.4	2175.46	561.323	3694.6	3847.93	21112.8	63885.9	299.906	6212.86	1263.84	-255.469	-4069.34	3154.41	852.264	-830.403	1328.69	-924.207	15121.7	6972.42	576.097	11	53.4664	38.3205
1	428.533	11611.2	8291.8	-620.3	9145.63	15248.2	-26.0206	894.549	4995.01	31838.2	108855	15663.2	3545.66	498.764	1432.88	1367.4	5588.3	3451.12	-476.536	482.935	-562.522	1142.65	1252.85	1874.22	1	97.4542	64.4148
1	-1858.39	18438.9	1602.84	-2494.85	5487.76	10344.6	-622.169	2098.83	4177.34	-1808.12	107148	11382.5	6334.64	3537.12	3749.4	-2403.8	946.009	-124.898	1835.13	-5212.61	-584.236	1337.72	7233.25	11045.2	9	58.7578	88.8825
1	140.813	22162.3	3742.15	376.122	17072.2	13554.1	-4.22307	1291.62	7989.47	22950.8	88727.7	5209.47	1619.77	900.537	1728.81	2712.96	4556.4	5957.82	24.1994	-962.906	-395.621	-199.398	639.403	1954.86	1	95.9321	59.0817
1	95.2126	23474.5	8291.2	337.182	14884.6	15648.4	-433.19	893.84	9050.71	20234.2	69884.9	5596.21	-203.996	49.7428	128.454	4328.23	21079.4	5185.76	-138.809	-1654.31	-379.334	815.985	154.078	727.792	1	121.333	59.6558
1	-434.384	21655	8007.22	769.204	18458.9	12360.3	2913.13	489.004	4321.08	-119.607	57079.1	5385.87	-113.979	-320.859	368.046	205.243	5378.35	5160.74	466.246	532.727	-177.646	598.444	1897.58	21337	6	22.0522	76.6119
1	-717.452	13317.8	8985.74	535.328	12718	2432.1	9188.65	1394.07	639.384	-798.483	170160	13941.2	1195.85	1868.33	1228.42	41906.4	9767.98	5397.95	592.634	-872.65	13237.3	454.028	3671.71	52271.2	3	62.5244	136.867
1	108.877	13859	2591.47	255.583	9697.48	172.267	793.652	226.434	388.261	-285.539	49479.7	8774.02	741.755	-974.169	449.445	7055.45	2890.08	6732.58	31.3239	-1548.98	-1395.02	704.79	1742.1	3931.2	6	36.4341	60.7153
1	-925.781	30602	8280.1	731.817	11749.8	19776.9	460.449	1143.81	2336.1	11762.3	224443	11305.5	1828.05	473.143	2455.42	6285.91	4246.52	963.314	1062.46	-2216.42	-1258.87	-392.558	8334.19	2143.17	1	85.4158	77.2449
1	-698.601	30546.4	4335.53	657.472	11654.4	11879.8	390.997	603.07	671.106	27716.8	242361	9709.46	13379.8	0.961321	1833.41	2529.19	18374.4	8177.77	1058.04	-2777.68	-1341.65	-364.959	3203.63	1685.93	1	116.381	48.8739
1	-265.112	24296.8	4078.44	1129.56	9553.1	13046.7	329.774	1015.14	5000.67	33785.1	115977	13482	550.847	163.797	902.161	1985	22857.6	3900.64	-240.515	-1795.93	-1198.44	875.507	719.639	3099.47	1	115.744	63.1663
1	945.013	78630.6	6270.96	623.703	24391.1	12411.4	-40.3188	694.291	5505.41	-354.73	24832.5	5531.91	2152.37	501.274	635.606	82.0342	7602.7	1655.99	-166.059	-2304.96	-343.824	652.816	11869.1	12260.9	6	13.1137	66.7755
1	-602.606	17063.7	5307.62	1285.08	8225.37	7015.75	-901.197	629.983	3507.2	360.267	26759.7	5957.61	1353.93	796.92	1756.64	1122.58	2339.29	1126.87	158.165	-339.189	-506.86	1389.6	4392.24	19052.6	6	27.3069	68.2607
1	57.0506	29756.4	3791.42	397.502	13322	19192.4	750.25	882.287	4347.4	-402.345	128279	10455.3	808.091	-694.596	158.641	2798.4	10922.2	2825.65	73.1758	-1893.34	-1607.13	-879.153	687.12	13796.6	6	16.1218	73.573
1	7465.02	5882.53	5616.22	932.414	8889.99	6729.56	-663.562	778.144	1704.07	51.1536	71129.7	7842.55	1023.33	-639.563	1794.83	32304.9	1619.53	5033.62	-229.653	-788.87	-580.884	978.529	1171.73	5666.48	4	79.0846	118.157
1	-275.327	3205.16	522.589	-718.016	10425.6	5647.56	4933.12	2936.64	6501.72	-182.101	149122	7019.86	-543.579	443.916	47.3181	9700.51	4219.53	1656.51	58.1031	-1461.48	74272.5	664.481	74.307	43348.9	3	59.9049	126.95
1	-215.779	72396.9	5886.1	108.43	13002	10452	-253.883	1226.46	3280.4	23166.9	189350	12270.5	5908.29	1018.87	2793.13	5418.97	3902.91	281.633	669.937	-1704.17	-582.862	3629.08	9666	217.29	1	84.2194	73.5288
1	-554.896	5610.12	3346.91	-123.234	14044.4	13456.1	7465.34	873.605	352.846	37767	262142	8344.78	9856.13	-32.2643	-746.54	29688.1	13147.9	5121.7	1585.03	-3138.77	-2757.36	-43.6973	1457.78	1136	1	117.714	87.0167
1	-1486.29	28462	5108.89	-1982.29	5148.99	17597.3	-376.994	2650.68	10502.9	37016.6	53859.5	5142.27	3306.04	367.314	10405.3	-954.031	2618.86	3536.78	-200.939	-4487.48	-2631.6	951.001	4430.1	-650.213	1	99.4992	65.9225
1	-1529.33	9391.99	17412.3	-1289.09	16598.1	24710.8	1792.86	900.172	1557	21646.9	230921	6974.44	2702.73	1374.66	704.865	5818.58	6662.46	13088.9	813.726	-4573.26	-1060.25	-255.008	1301.29	-473.157	1	106.893	75.7693
1	-99.9965	58778.2	3475.93	212.819	12713.8	14138.8	-63.314	2494.9	12585	19.8396	91052.4	6890.01	2223.67	120.996	445.113	3697.28	3792.75	4782.83	-770.662	-1873.8	-70.5934	531.317	6266.34	21946.6	6	18.9818	88.5313
1	-201.631	12687.6	18362	-538.799	5064.29	9026.72	1186.57	457.21	7515.98	41194.4	111486	8492.96	2392.06	63.6111	638.816	15050.9	4021.54	2983.32	35.3741	-1086.94	-1884.94	366.755	2929.26	353.072	1	103.076	93.2648
1	-859.725	91078.7	10478.7	4605.82	13059.1	14402.5	-62.423	2182.55	2595.35	21604.1	211578	15159.2	7478.04	437.95	1280.81	6394.28	6490.25	473.104	2984.35	-1511.36	-917.259	1576.56	8998.03	923.646	1	63.2625	50.216
1	-758.659	13904	6672.37	-53.0663	8777.87	13134	243.146	1051.89	1666.08	474.598	221107	10898.7	8854.28	751.461	1824.8	5295.07	2397.91	3225.11	257.475	-1844.38	-1523.55	27.9244	2505.67	22798.5	6	40.5932	98.7193
1	185.802	6574.47	2237.54	-1046.32	19412.6	1320.72	3022.38	515.715	3946.78	-838.644	57221.3	10764.8	1485.97	-721.942	378.447	1064.49	9568.11	1352.73	401.964	-536.558	103015	521.017	4673.05	41257.4	3	53.5492	124.407
1	6846.25	21182.7	1900.1	106.086	5908.44	-235.077	2231.46	283.255	4824.07	148.403	86623.8	10707.8	1240.07	-1142.16	506.277	12406.8	3291.07	1833.04	609.011	-837.369	151957	641.578	18766.3	16632.8	3	65.0609	123.779
1	-38.492	8562.69	5696.07	-806.302	17188	957.225	17660.1	-135.691	5358.13	-38.6049	250184	-457.677	-1780.72	-3477.44	186.834	4995.4	2421.65	2680.44	32429.3	302232	-4002.43	-1003.89	2976.26	1053.7	16	71.1337	8.79691
1	-256.988	22954.2	10266.9	636.255	8835.26	7753.12	-68.1368	897.919	4116.43	21997.3	119168	8971.3	758.616	-791.56	2986.42	621.709	9120.68	3596.97	-240.3	-1107.92	-1109.48	421.934	2991.92	1943.21	1	107.04	61.1733
1	-303.232	30928.2	7896.64	-689.531	13521.3	13073.3	160.619	1234.67	15641.6	50228.5	137491	12548.5	1688.69	-393.021	2264.01	7989.46	7328.13	4467.39	534.077	1846.54	-963.588	-527.744	3761.69	1156.38	1	99.9688	68.1738
1	-903.128	8185.23	3174.29	-471.205	19418.9	15455.6	41905	5427.39	16690.5	-215.799	237799	7692.14	659.744	-1133.45	871.155	1907.05	57412.2	778.699	126.38	-2769.75	-1762.1	-674.081	71.1131	128996	7	19.5044	115.641
1	279.681	20243.2	3483.77	-168.141	20714.7	11014.4	1857.44	1738.39	21475.2	608.091	52704.8	11052.3	1130.2	841.195	2048.52	971.097	8557.88	4973.1	637.179	-619.153	-254.421	417.293	1650.68	66628.6	6	6.3394	73.3991
1	-4320.68	16173.7	997.283	756.007	6825.57	517.082	26257.8	5738.33	-1351.98	632.513	65722.4	8480.25	-1688.71	-3578.02	816.513	10941.3	4495.94	2572.13	-605.876	-2802.08	46441.5	-2859.77	3501.17	34828.7	3	55.8815	134.738
1	376.514	9349.78	8030.4	599.038	17731.5	2975.75	8727.73	-385.316	2081.48	386.547	55555.7	11828.1	65.936	-442.245	1178.11	1131.36	15207.5	5318.41	26.0393	-1298.27	-519.777	394.263	3194.86	41244.7	7	2.81849	98.1995
1	-188.859	21447	265.823	-359.803	18241.4	16754	5167.75	222.412	4587.25	-787.19	394777	7916.17	15303.6	978.071	1761.03	11366.1	17286.3	4284.34	464.528	120.33	-2242.87	-1575.86	1831.59	21354.3	6	34.1942	103.12
1	-466.892	7669.65	9099.36	-371.54	8629.9	14697.8	3714.06	1063.74	3627.29	25750	185661	13687.4	-351.825	1543.17	2630.42	14421.1	29563.7	11620.6	179.622	-812.764	-937.065	-184.496	1337.86	1380.89	1	121.531	81.5931
1	445.677	301539	28039.5	1214.71	23825.8	11788	596.018	18843.4	1411.67	10321.7	151831	2447.35	30706.3	1857.74	686.326	5039.54	1009.47	2203.71	-941.514	-2132.1	-1995.86	9142.73	9626.39	2080.29	14	53.6052	41.0097
1	-416.023	7694.22	2796.96	1187.67	14673.5	4667.99	-797.075	351.855	2107.1	-164.475	43380.6	10010	1354.31	-192.416	1501.09	5931.18	1166.77	260.419	-172.562	-1892.41	17885.7	731.1	5009.76	6465.81	3	54.8036	111.431
1	180.698	7384.3	1010.72	-743.57	10033.9	786.204	42157.5	568.479	710.422	468.477	167533	6808.87	-775.327	-2723.32	352.723	16036.7	8542.17	3413.28	-2511.87	-2397.76	141029	1628.42	4728.63	75891.4	3	57.901	138.309
1	72.4631	107740	6995.82	4368.69	10366.9	11790.3	927.084	2290.52	3539.94	18882.8	94299	11307.2	1738.86	186.223	588.119	-862.964	6507.15	2396.13	4952.73	-2997.75	-1272.21	4103.08	5355.58	1072.97	11	63.3275	51.2802
1	410.872	35702.4	7705.55	-1042.44	12544.7	15282	705.057	1120.62	7611.49	26366.4	203784	9046.92	1938.32	209.357	1711.72	6674.54	1735.75	7828.65	270.411	-1795.46	178.948	-32.9566	63.2201	902.066	1	97.4735	74.5278
1	146.561	25950.3	6356.96	168.441	17403.6	18914.3	497.311	661.779	6246.79	408.345	68274.5	4832.02	426.442	-369.299	1247.51	3239.36	18501.6	4032.03	-271.718	-926.942	-1130.99	-30.7932	1053.59	26849.2	6	11.582	74.9881
1	772.571	113263	1581.19	299.935	6397.01	23668.7	91.5535	316.709	5808.8	13508.6	55128.5	20031.7	2041.75	1309.6	32.2432	-227.972	2553.68	11570.5	543.877	-1886.74	-786.221	774.553	663.875	2089.26	1	75.0533	47.9103
1	-508.911	14245.1	5327.05	246.205	20495.9	1867.68	-300.743	1197.17	11399.5	267.602	40988.5	7384.83	-358.434	-898.037	1009.92	-1211.19	7735.23	1367.15	407.502	-641.387	61267.7	1036.44	2828.14	45700	3	53.9861	123.177
1	-505.391	26718.6	3315.95	-262.205	19100.2	15561.8	1617.82	646.152	7307.34	-265.379	61705.4	7549.52	348.918	594.919	-68.1387	1165.29	9481.77	11829.3	99.9243	-1184.74	608.813	-294.428	-126.997	21018.2	6	10.3527	78.3543
1	-327.734	31725.5	5612.47	1202.4	13561.9	20701.4	-731.453	496.118	2972.56	22193.6	217818	6957.72	1092.02	658.348	-478.422	7217.72	4313.1	4017.6	222.665	-1706.63	-1711.42	418.657	1698.54	1673.06	1	97.0666	76.1086
1	-471.819	54551	8118.57	2843.82	7851.69	35995.7	-596.158	752.262	1898.35	14602.7	116824	18958.5	2979.74	-345.819	1469.58	21003.1	9738.11	1873.46	1047.7	-1612.42	-879.058	2306.91	12898.4	1551.72	1	86.8878	78.9426
1	971.451	34803.6	1874.24	-727.9	8828.28	9300.16	-238.728	784.194	3318.15	9.11179	52377.7	6008.13	651.532	-119.74	-437.504	758.158	1848.86	1862.58	-241.561	-1139.89	-418.669	244.051	611.492	10150.6	6	28.0734	74.0274
1	396.25	7157.72	5251.77	-119.869	4916.34	5849.69	504.827	675.632	2702.64	-174.183	59707.5	4873.67	-534.376	30.8414	710.141	31558.1	2168.7	-212.729	-519.934	-425.861	30590.1	590.44	2658.95	13348.4	5	67.2595	126.649
1	-430.308	6872.46	10944.4	68.8499	30412.4	12547.7	-69.7861	2122.94	5257.5	49450.7	65960.9	15286.4	5194.06	-1458.4	473.357	3845.31	8381.67	2373.39	480.274	-854.637	-1933.04	208.318	2417.15	3118.63	1	113.041	60.9912
1	-296.523	14199.1	400.578	816.159	8331.79	4287.9	1088.01	321.237	1911.75	-1246.48	164190	11549	1963.64	-1563.87	-660.021	51171.1	5492.77	7217.21	941.174	738.212	177104	1327.25	10428	32894.8	3	66.3642	132.684
1	-212.882	8675.37	4502.23	512.896	18920.1	5770.88	4046.72	447.199	960.823	12.2155	61041.6	5066.84	1114.49	124.682	-397.448	11328.6	8964.43	7526	333.301	-493.846	-845.314	503.78	867.247	58098.4	6	18.1584	90.8843
1	-434.704	6355.64	-17.3726	446.102	7772.63	3363.96	25899.7	867.837	1581.81	-500	148800	6068.7	2424.9	222.258	-769.47	11122.3	2411.41	3110.32	498.803	-626.061	30754.3	118.357	1328.51	35585.3	3	56.0231	132.985
1	67.5486	11122	6740.76	1030.1	7591.19	4689.87	-262.124	-79.8262	646.029	-52.5335	37078.3	8278.41	1198.41	-334.571	2939.36	820.702	15637.6	1366.76	-732.429	-2517.99	-2832.91	885.501	8324.08	12518.1	6	20.3518	70.7686
1	-233.566	32276.8	2262.56	413.427	8739.07	12972	-169.515	930.726	4773.81	10236.9	184359	9755.36	1391.02	-209.75	1648.44	3220.24	4333.57	141.255	-278.629	-946.48	-1444.79	-164.397	4529.47	1168.27	1	78.0885	64.615
1	218.274	9064.96	4198.88	467.551	9351.61	8982.29	1901.93	160.577	6921.3	-684.947	205685	13926.1	3564.84	1383.33	684.2	13551.5	11284.3	4457.19	-330.894	-1084.82	-887.43	548.291	2350.73	65116	6	30.2477	99.5883
1	-1281.46	10217.5	2843.79	-2192.15	7877.36	6890.29	313.419	741.36	3235.71	-1089.65	21853.3	5909.13	4395.56	2436.33	-251.331	-830.162	4766.69	1398.17	1105.43	-3234.52	-1112.03	-445.404	748.596	20467.3	6	30.1051	72.1244
1	-29.9538	2276.83	1153.62	307.878	14659.9	5926.58	221.15	143.018	1412.49	-602.471	160854	7571.7	1494.8	-1038.27	1921.9	1741.26	3280.5	6903.43	-18.8943	-1551.97	16645.5	-592.826	2063.88	14275.6	3	52.572	112.587
1	-8.93299	19136.4	6038.5	63.1338	5303.58	8525.96	-374.777	103.662	1329.78	8444.93	33075.5	5450.75	523.431	-268.572	1135.38	2544.13	1069.92	348.323	-283.881	-1859.5	-805.719	607.855	3949.09	907.313	1	69.3993	65.1843
1	-1284.2	13761.5	563.052	746.125	6739.14	302.403	11287.9	1233.12	589.305	77.9642	48659.2	10922.4	304.353	1504.75	1372.94	5183.11	1336.7	341.781	248.845	-2555.48	55750.8	595.329	5042.44	3675.47	3	58.4752	113.792
1	-1181.55	9468.57	8671.29	434.917	15372.6	15977.3	964.262	3108.97	-424.145	67288.3	126073	117072	9858.97	10904.7	2636.73	1864.69	29933.7	-1186.71	252.057	-2356.46	-3115.21	125.612	2997.08	1085.09	1	125.054	53.773
1	-892.719	47063.3	6839.71	371.605	12622.6	14952.7	-203.681	2588.13	4644.65	22946.6	133983	5878.45	1238.35	-637.32	1045.3	1547.1	11126.4	3199.09	-733.509	-3527.25	-731.455	724.673	1840.75	-555.386	1	115.421	62.178
1	332.096	24228.1	1837.14	232.564	21342.2	14292.3	1239.71	316.935	3006.87	35811.1	284126	17979.8	25634.9	938.448	1606.16	6202.73	9830.48	3948.52	1354.25	-461.33	-881.877	-289.246	5105.78	1513.98	1	110.517	39.0635
1	113.429	13050.5	2171.86	-931.642	13927	-180.609	6455.23	2423.7	9401.26	-558.949	40818.6	8940.01	327.562	2152.29	-693.656	6342.01	9095.12	2863.85	35.51	-962.148	124079	788.628	2301.75	145157	3	60.9018	130.365
1	-745.067	3415.7	240.712	18.3361	6656.54	1618.58	19333.9	1746.39	1025.09	-226.725	109781	4863.43	297.615	-547.164	917.23	3602.81	2173.99	339.777	175.597	-685.347	-80.7967	706.535	686.012	14831.3	7	13.016	101.94
1	-177.781	10755.7	10261.3	33.7162	9544.96	26682	4.58582	452.615	1353.12	13803.8	96275.2	14085.8	4952.1	605.264	5693.18	13514.9	12898.5	11933.8	129.382	-1769.43	-1675.69	391.386	3170.89	506.823	1	113.736	80.8376
1	-610.366	22090.7	9482.54	1102.54	9058.79	10615.8	-636.4	2086.27	7780.39	15177.9	192647	11433.1	1472.85	-72.4874	2859.72	5707.69	6345.02	943.752	450.509	-1459.17	-1978.66	716.086	5640.36	1512.9	1	104.886	67.7616
1	-736.369	28411.4	5444.68	127.419	9873.75	9449.57	-30.4696	1107.33	2342.26	-649.122	33687.6	7257.54	4600.45	1878.64	1155.74	-1117.36	524.969	4237.78	1550.82	-2687.98	-1189.34	2111.78	4802.5	8741.17	6	25.1504	68.1685
1	-849.929	20653.5	2455.43	878.18	12702.4	793.45	4323.78	1617.71	605.807	146.587	90399.1	8565.64	56.4882	-1732.15	1036.05	1374.71	3663.72	-236.947	-159.896	-1759.02	69266.9	2066.4	11281.2	22554.8	3	58.6576	115.509
1	-34.9031	13563.6	5156.92	477.962	10758.7	15053.1	170.826	1783.89	18112.3	52364.1	68571.8	12817.1	1766.44	402.999	318.092	2396.35	11024.3	2829.94	-33.2414	318.015	-857.738	237.71	604.095	1459.26	1	125.118	61.0709
1	148.403	7422.55	7824.98	-525.599	15208.4	300.705	518.459	-198.71	5205.86	292.333	84035.3	8526.1	1255.68	162.987	1177.4	5269.63	38564.5	1998.52	-329.102	-1548.84	3833.73	697.594	3966.95	24811.4	6	8.49261	85.3379
1	-324.355	7642.99	4790.21	229.899	7405.63	24556.6	221.096	341.599	1214.1	12842	82254.7	7650.44	386.575	-826.654	-60.4572	7170.83	2616.71	-74.1813	-93.3776	-2010.58	-982.906	-263.704	681.876	1164.19	1	92.9123	88.3344
1	392.255	26917.1	2175.59	-94.3664	15967.8	260.206	789.895	800.166	8339.42	-244.722	37616.1	5935.38	2009.01	-425.927	2461.62	812.949	2383.81	3168.63	-186.74	-2068.53	-310.622	-454.291	2346.58	15065.4	6	25.9753	57.3523
1	-458.445	18853.8	4655.26	328.82	5411.05	9029.04	-1090.36	609.777	1683.35	355.945	99537.8	5441.69	6311.98	-48.9603	2536.21	1872.98	3909.95	1158.33	464.858	-949.75	-858.496	1521.52	8767.74	15934.3	6	49.609	87.1611
1	-109.923	21407.8	1134.24	1008.27	3093.53	9688.08	-707.559	1091.74	3995.4	22509.9	90654.8	10626.9	3232.28	626.577	2138.26	7156.59	14640.3	-354.964	475.038	-1680.34	-660.143	940.798	6760.79	1120.03	1	107.26	65.5476
1	-103.279	35314.2	5512.66	-233.293	14108.6	16479.8	625.322	752.222	3086.19	23191.2	282829	9445.69	11277.3	-1281.3	23972.1	9127.16	12838.8	2609.89	-633.118	-2372.13	-2039.68	-264.704	4613.45	2770.75	1	128.723	56.4908
1	-80.7189	15283.6	2091.07	-322.934	6791.81	6846.15	14144	1652.52	1121.24	23170.5	120151	6846.38	6328.32	260.23	13331.2	6882.95	324.877	991.6	-121.185	-1591.59	-358.178	-529.009	844.524	323.176	1	107.542	103.746
1	-192.03	12650.2	4725.35	-244.27	8789.2	8013.98	1245.73	2838.22	1535.13	10639	154192	10441.6	10835.5	-524.228	1098.18	3126.72	4895.65	-590.807	-723.004	-1127.86	-1416.95	-172.812	1116.97	1314.38	1	100.225	48.8317
1	-400.817	14610.2	358.797	347.177	16905	6402.47	1034.55	601.707	1526.58	375.391	48456.5	5722.57	8996.02	287.172	1089.1	1779.22	1622.27	1934.54	338.885	-537.733	-682.496	666.849	5367.84	46366.8	6	48.6001	88.2881
1	-392.888	5937.76	2620.56	-79.8396	12540.8	-500.618	6809.97	1843.52	27.4311	596.312	62746.2	9700.19	300.735	446.716	369.788	-370.415	9178.01	1587.58	-150.298	-1729.71	-1572.81	1331.6	1889.68	54459.5	6	3.89887	93.3353
1	-78.1644	24358.7	2273.36	-101.57	8978.35	12832.9	-398.835	302.46	1178.84	8232.67	193176	11259.1	5548.21	-236.684	1636.46	3126.13	2152.85	3180.42	626.513	-1853.06	-1656.45	533.054	3801.49	1656.78	1	76.9789	60.7535
1	25.6436	18932.9	5883.04	-616.473	22075.6	27887.7	535.514	1719.57	5010.47	19213.4	214218	5519.95	2214.5	-312.221	2217.77	4891	3057.56	-788.469	-1196.54	1003.42	-2213.17	-496.607	4058.81	1479.29	1	92.1697	69.9143
1	-514.095	10065.3	8526.63	0.654736	8511.3	12160	-604.574	1623.58	784.372	15894.7	156415	5679.16	1546.1	-32.7132	2689.34	4294.67	15096.7	2638.21	-330.315	-1159.95	-1897.22	251.919	3756.06	690.995	1	108.124	63.91
1	-408.719	30742	5782.99	-667.221	9688.09	8916.21	-76.9878	2333.56	9473.5	42030.8	210271	10067.3	720.846	841.763	2533.69	9299.53	22028.9	2918.69	-619.457	-2101.45	-687.266	295.433	3085.34	836.055	1	118.409	64.8568
1	-158.951	10293.4	7341.36	1513.46	12225	10683	-108.253	561.964	1221.23	11.193	30059.9	10222.5	568.273	683.166	1108.31	430.438	1126.54	2979.44	530.245	-829.266	-663.476	867.246	2644.26	15644.2	6	28.7715	75.969
1	-461.531	4932.51	-222.539	228.255	2175.04	8799.62	235.715	351.319	498.704	-269.089	39184.6	3491.34	1806.91	-309.335	302.047	-504.497	944.039	1474.1	-303.011	-1097.55	3058.17	-46.5168	-557.659	16369.2	6	38.3052	80.3836
1	608.005	51462.2	4039.63	542.722	58878.3	7392.92	663.413	106.918	1333.23	-7.53817	77.5432	3307.88	-246.548	189.023	-383.506	-1227.37	1784.09	1782.24	-4.40146	-1246.56	-364.87	-49.8751	200.916	6587.52	13	34.0907	41.0695
1	-501.852	18079.9	2221.22	242.604	4107.47	8114.79	-710.357	698.691	3069.68	157.787	81445.6	12859.5	1961.67	111.708	534.318	2944.09	8383.93	502.024	-181.68	-1534.19	-854.692	2775.71	5965.94	36750.1	6	43.5917	94.6725
1	21.8078	8112.08	329.039	-806.49	13577.8	17503.3	-115.111	393.323	5834.54	-1220.67	288791	14685.8	7869.39	1451.76	559.135	30074.9	13416.4	7765.49	-139.77	-1450.59	-700.348	900.722	487.453	34370.6	6	33.1607	101.444
1	-3956.29	22063.4	7844.61	-6154.93	6373.72	25740.5	-8.27814	3025.4	5647.04	25243.9	125272	9284.28	11543.1	1741.17	-779.01	-3126.49	1385.99	1707.79	2773.79	-10838.6	-4280.04	1714.39	3670.76	-152.488	8	89.9775	28.3797
1	141.678	20406.1	10809.6	-492.825	14988.6	31139.1	-29.2047	442.027	9523.18	35578.3	117285	11844	994.065	309.468	-904.317	12201.6	7564.05	3812.13	-254.465	-1716.5	-1588.33	505.146	2139.89	1461.69	1	116.076	83.8246
1	-85.7079	47585.2	1728.55	291.465	15297.1	15449	-52.3893	582.282	6747.71	22748.6	97810.3	11486.2	5672.5	-100.112	1581.81	4440.67	12030.5	2540.59	828.322	-949.327	81.2629	690.9	1578.04	530.475	1	113.787	58.1564
1	-405.708	30664.6	6331.68	743.425	6723.5	15418.8	347.237	1019.96	4832.96	18709.6	157052	17109.5	607.703	189.206	2700.46	1829.86	11852.9	3873.49	673.503	-537.569	-1335.89	639.817	1856.18	885.069	1	115.358	65.3421
1	-1044.16	9864.3	2735.42	950.734	17472.5	6317.9	25897.8	1095.71	-177.207	222.451	73545	8957.6	143.916	-1440.72	455.471	637.79	1973.5	3076.9	-137.318	-1989.06	-2721.84	629.01	2058.43	53176	7	10.2903	102.657
1	-240.634	12430	11815.6	205.216	6200.33	32350.6	477.428	372.941	2437.74	21615.3	118652	10103.5	3157.45	-122.963	2238.04	9430	11464.1	6303.61	-250.181	-1485.25	-275.58	105.802	628.935	2194.52	1	111.362	80.8546
1	-749.066	6209.1	666.965	-322.786	14143	2508.25	16063.1	515.275	1643.42	-537.278	214798	3887.64	1824.97	88.7454	1402.65	3326.96	6097.91	10921.9	-574.008	-1811.87	16053.5	-657.4	1625.86	38467.6	3	42.6463	125.008
1	-219.428	19398	1168.89	340.251	8631.64	6040.87	825.881	1011.87	7911.36	-143.851	146493	10925.2	1032.08	-188.682	2574.26	3975.54	4687.6	2744.41	543.179	-950.684	-1261.27	721.043	2718.04	33097.5	6	29.7599	93.115
1	-1660	10820.7	10661.7	-424.95	11399.5	22260.6	-771.931	2533.01	10786.7	29313.6	189767	8061.1	3769.35	423.406	1206.15	8751.45	34625.8	1473.89	769.935	-980.912	-1255.54	156.041	3526.15	1718.72	1	120.22	71.5587
1	-716.208	18158.9	6232.87	139.575	12300.5	15682.8	290.981	1351.83	6926.41	21695.4	134420	14845.8	3091.58	246.199	1241.82	3435.38	2449.83	2789.81	-30.2853	-2426.68	-641.828	-646.552	2703.75	1537.72	1	93.9116	68.2916
1	507.902	50301.2	-1516.27	892.917	14787.6	9385.12	-671.897	457.44	3748.52	-568.43	19546.2	8631.98	906.739	-643.161	1191.21	-1018.63	3136.6	1821.48	-1027.12	-2664.05	-1462.29	340.889	3969.24	8423.2	6	26.1437	65.9935
1	393.061	24444.8	8863.34	289.503	11007	21311.6	198.755	698.147	4620.33	30650.5	173780	3706.45	172.521	-898.874	1808.87	5328.36	28678.5	17686.4	220.155	-295.954	-1072	-693.305	542.318	1241.65	1	120.582	63.5738
1	-1094.48	20870.7	1228.42	-1132.84	22093.7	16143.3	4091.76	3196.01	21168.8	-67.551	194678	9077.88	9598.49	456.071	993.019	4008.96	4200.11	1681.16	-128.686	-792.2	-1390	122.183	4094.17	37821.5	6	32.0208	103.123
1	-1117.08	17173.5	3231.8	-1299.28	24297.2	9288.25	-1083.94	1000.37	6103.89	9253	63793.6	7969.28	2571.1	1236.33	-272.28	-877.081	6459.25	7019.31	893.638	-1521.23	-1960.94	1007.21	1515.95	44982	6	16.9919	79.2491
1	-263.437	223185	15484.7	24981	13736.3	294.636	20996.6	1008.34	3710.59	-459.48	113945	10775.3	1465.15	-1194.09	667.541	8171.86	2372.48	2062.65	-900.714	82.519	-4250.85	-478.826	16043.7	9604.8	11	45.5124	53.4316
1	-287.651	10347.9	1046.29	1736.87	3031.97	-1132.7	10890.5	467.982	1389.5	141.241	56287.2	10580.8	-92.5428	-892.142	2655.58	553.689	2091.3	2958.42	456.477	-1931.11	-1314.29	1053.3	6094.76	8929.71	6	43.4641	71.8643
1	-656.602	17557.4	2171.4	-528.299	995.232	5618.12	-139.122	906.92	966.465	-233.371	23735.4	5541.48	5359.31	2383.68	2671.21	293.878	1443.38	855.704	729.436	-271.978	268.871	382.633	3611	3942.92	6	54.4154	72.0482
1	566.529	22008.8	625.479	623.487	5357.07	6049.11	-29.1397	168.135	616.767	5162.93	30209.8	3850.21	2082.93	21.8266	2225.04	342.109	-189.67	1649.4	-859.642	-952.335	-588.314	208.477	3290.55	32.3934	6	64.2126	62.3817
1	350.154	11241.5	3571.97	-949.808	20677.3	478.134	36673.4	1363.41	7727.17	-71.1624	150200	11568.1	174.655	-857.459	2978.69	388.146	16712.7	14076.2	-1322.12	-927.513	-916.956	822.264	1801.03	74018.6	7	2.34879	102.48
1	-162.682	6213.46	-171.19	399.905	8054.82	664.088	11135.4	4115.03	421.397	-399.463	82796.1	5689.09	758.326	-77.7665	-593.85	2407.97	3652.75	1271.26	243.305	-1072.8	24572.4	-370.902	1334.07	15656.3	3	47.7173	125.952
1	209.631	44465.4	2200.55	-115.978	12145	24754.3	594.463	990.228	9983.72	26561.4	178825	12378.5	2091.86	3166.12	1772.84	5675.8	2927.04	2930.49	727.568	-1265.96	91.959	-219.383	1609.18	2296.94	1	88.6151	43.3931
1	-539.638	6527.74	972.305	704.652	38215	4079.73	6427.03	600.119	1096.65	447.866	19653.4	5092.69	450.357	-147.088	154.977	2491.93	7515.96	13204.2	36.3256	-988.077	-845.96	677.42	21.0875	16528.4	7	11.7786	95.5225
1	-1520.81	10790.1	2079.04	141.689	5774.84	6102.07	26648.9	1217.03	985.96	9778.98	103236	6069.84	3979.99	-376.274	1152.84	1830.26	1357.72	-97.6166	80.4752	-1971.76	-1813.56	295.327	6639.25	13852.8	1	66.8913	88.6691
1	108.463	8959.39	-1859.56	-1172.84	10912.1	4705.56	7147.15	842.367	3372.09	24114.1	107248	8231.59	1770.43	1081.64	1084.63	1084.83	8057.85	6418.24	-487.579	-2135.75	-1382.92	-454.653	2829.4	3023.72	1	65.2689	84.2127
1	-324.047	2930.34	13924.8	-396.569	13022	3668.07	3655.13	842.384	915.44	-138.882	117143	7558.03	605.058	-564.374	469.834	13736.1	6427.41	417.821	-821.738	-3303.4	67778.4	1530.4	4937	41686.5	5	66.9483	128.792
1	-722.689	17296.1	6733.36	-592.944	12060	29806.5	321.251	1225.3	4840.44	30106.4	168728	13368.4	4467.64	919.873	1664.27	6883.5	4478.33	12381.7	-946.05	-1531.8	-773.363	182.361	1724.31	65.196	1	104.86	77.1823
1	-120.68	21593	2362.61	896.315	3800.11	3345.26	4270.13	819.32	2416.46	-332.961	62753.4	5585.36	108.676	461.071	2532.71	1992.49	2470.6	2350.88	929.929	-1198.27	39042.4	898.887	9305.04	8927.5	3	57.1014	113.739
1	-80.5211	17023.3	7381.5	-689.712	17000.5	19900.4	1174.01	3835.31	2574.07	25381.8	253215	8481.54	18336.3	-719.93	1846.75	3307.21	2132.88	467.089	-1675.4	-3801.85	-4401	-707.987	2437.72	2416.04	1	97.3515	50.7049
1	1403.93	63240	1669.03	598.407	9430.73	11460.9	73.9222	-556.325	4938.81	9942.83	191739	8302.05	1216.47	-210.721	2418.85	3649.5	4017.22	3674.35	-490.224	-1090.28	-1237.71	195.881	3572.34	1290.68	1	77.41	64.0785
1	321.306	16905.5	4838.78	366.673	7461.2	20589.4	-372.223	2030.12	6569.36	35646.8	170541	8665.21	-171.756	-849.359	3820.25	1446.28	28143.6	6616.72	-708.441	-2672.08	-1063	1239.64	2587.88	2178.53	1	115.947	63.1213
1	180.242	8369.41	5257.5	-230.117	10900.5	12639	14592.1	618.485	4650.26	-577.332	190941	8286.65	-1509.64	213.792	1160.66	37869.6	12214.9	4043.33	-837.138	-1610.56	-334.347	75.4279	1280.27	63033	7	13.6763	112.096
1	-607.485	4973.28	584.734	-649.547	10483.5	7895.51	6044.83	727.665	3732.03	-785.86	154578	9257.91	8229.02	716.643	1116.85	2239.57	568.002	703.22	605.949	-688.344	-342.216	476.089	-126.523	37443.4	6	29.768	107.079
1	-722.544	289760	25778.5	7587.04	10354.5	-233.57	-515.456	66867.1	3656.96	2212.1	907.665	-1353.18	522.793	3151.92	301.324	-2957.06	-124.713	302.29	2230.84	-1457.77	-2708.1	76794.4	7432.9	3663.17	14	51.6085	32.1577
1	319.001	28961	5378.64	360.867	10926.8	22549.8	338.697	8.51839	4247.31	21660.9	241681	8772.88	1398.03	1182.82	100.836	17836	13294.6	4145.3	-269.603	-2676.65	-1598.7	120.38	4233.31	2257.22	1	116.859	81.4719
1	-72.727	24111.7	3111.14	147.01	3777.86	7074.08	-130.895	459.008	2384.21	257.573	52434.5	5994.37	3137.78	165.103	446.114	1715.58	2760.9	616.704	721.852	-2233.99	-492.513	1811.25	3565.71	9891.05	6	51.4223	77.3424
1	-526.052	16141.2	6654.7	355.92	10132.8	14003.6	283.852	1009.6	-83.4408	26328.5	237458	6137.84	-1215.74	1345.05	1165.02	5904.45	3690.88	15463.1	-284.024	-1411.38	-420.62	596.858	19.1488	1479.73	1	103.45	75.7149
1	-498.808	13202.7	3988.63	383.731	4539.46	8334.39	-981.108	1035.73	848.255	9601.69	57465.1	7998.8	2376.35	1186.23	330.748	8112.11	1879.57	-191.554	-34.3889	-878.142	-549.607	1081.95	145.867	2122.3	1	73.7454	92.8234
1	-669.163	11514	8011.85	-182.964	20728.7	1327.55	36084.2	1063.7	836.962	-105.283	98162.5	13573.8	1229.5	-770.971	2488.32	15127.2	9693.22	12664.9	-352.254	-2349.44	-2936.16	-488.835	2598.13	112272	7	8.08308	108.486
1	-530.403	11522.7	1281.24	-89.9072	16266.8	4935.84	36508.3	920.67	4503.53	-104.966	46836.6	13578.4	-629.791	-743.055	-368.859	-672.335	3392.39	6035.54	-435.675	-1392.12	-924.608	991.722	1039.28	79013.9	7	4.70168	101.895
1	-333.865	8739.9	2890.95	1010.6	10029	-745.233	20255.2	1220.78	114.194	102.783	167892	3412.78	-1092.14	-1264.37	278.773	22618.8	6686.41	3756.48	-907.828	-2575.39	87790.5	-299.169	3155.41	84839.4	3	58.5373	137.42
1	353.511	30132.4	8166.3	382.067	8033.04	16132.8	35.8345	746.098	5435.61	20286.9	91181.9	7967.39	664.487	-665.746	3091.45	4692.14	17334.8	6502.46	-145.587	-576.161	-1961.01	379.597	4271.14	564.906	1	116.484	65.6033
1	-728.51	30336.2	6079.93	907.473	11217.7	11743.1	-405.273	1541.97	3671.47	19982.3	191741	14658.9	2366.44	735.11	2210.73	6756.6	19297.5	262.702	-142.244	-1191.4	-810.034	748.533	5610.43	1955.24	1	107.579	67.5652
1	-845.125	12503	2583.41	109.022	13977.3	10845.6	-986.103	1673.48	4413.06	-364.762	52938	10093.8	2079.11	173.118	2678.92	761.189	8853.7	627.027	240.146	-819.23	346.565	1280.17	3962.07	10884.6	6	14.4275	71.617
1	-224.217	51077.4	9823.81	1587.09	15861.3	5120.9	52.1861	232.795	2178.06	91.4753	13679.7	3540.76	773.451	-1013.37	1407	-1335.26	2699.89	1522.4	31.9253	-2183.74	-1387.83	564.318	7152.19	4908.1	6	39.2018	53.1381
1	-454.184	6116.44	950.957	-637.543	10047.4	-271.173	17281.7	309.775	3851.19	-46.513	224021	14378.6	-928.932	-720.023	122.166	5317.7	14694.2	3916.81	-426.9	-269.168	118784	1412.24	6224.88	114199	3	57.5683	140.274
1	-432.827	272854	26331.7	4017.39	10799.4	9767.06	1012.78	13600.9	3984.05	8549.41	78936.5	8207.82	16435.1	6079.53	1350.27	4038.21	2221.69	2120.13	1478.17	7121.6	-401.769	25981.8	8009.54	2158.8	14	52.2399	42.3902
1	60.1306	3405.26	5431.46	-10.4124	10686.1	10221.9	10604.5	1644.37	3211.78	-477.169	78430.5	15836.1	725.312	982.885	1230.75	1263.97	11078.2	1296.47	283.118	-676.942	-666.797	-685.936	1315.14	52383.6	6	19.8071	101.607
1	-136.102	17272	1323.08	1203.03	4512.75	4528.05	948.035	933.818	1046.39	11001.2	34632.7	4173.67	2058.91	708.111	514.186	2362.17	1784.03	1512.12	215.698	-1411.72	-239.661	699.524	5765.12	21301.5	6	50.2455	69.2017
1	228.611	24403.3	6312.15	-27.7969	14765.3	22690.2	151.906	1478.42	9524.5	30921	139508	18458.2	4112.69	218.69	872.892	3313.27	24346.3	8273.24	70.1895	-1171.72	224.669	-115.059	876.299	2219.52	1	122.188	65.1873
1	70.4443	34234.1	4544.65	3216.31	11100.6	3886.58	-52.3318	205.966	-8.81699	4212.74	144022	8195.23	1252.27	-621.411	78.3271	1452.14	4833.84	5860.1	1573.84	-2889.07	-957.805	705.097	8425.66	11249.6	6	31.9999	68.9838
1	-500.041	11792.2	3385.91	-54.3357	8711.68	458.597	74506.9	798.072	901.867	298.154	127894	12581.8	-94.2629	1422.04	218.252	1895.63	12706.8	1167.87	526.474	-156.237	69441.2	2299.75	3882.03	158820	3	51.8896	132.817
1	-346.749	10275.4	250.608	277.804	4336.23	2056.2	17967.4	260.19	294.605	-348.572	103462	5864.41	139.475	-1001.79	720.405	5911.84	1586.94	2964.57	-212.752	-1509.28	20047.4	941.621	1516.07	17702	3	46.5979	125.376
1	-122.973	10125.8	1806.95	-192.046	9358.49	5382.09	6010.1	1566.93	4104.25	-765.651	164472	7116.85	1791.3	1018.28	942.07	8700.24	2038.94	8925.81	6169.82	-2571.89	84100.2	3369.38	259.124	35321.9	3	60.6945	128.533
1	-163.642	15401.2	9251.37	-346.29	15725.8	14614.5	-350.176	1209.6	6401.7	17227.6	281586	4998.03	1410.25	-809.239	968.706	14037.7	15817	12167.4	-711.605	-2556.54	-1953.62	179.194	2586.21	860.733	1	119.338	82.6121
1	1204.1	125316	7582.2	17470	23666.8	7636.88	2604	306.014	8287.51	313.031	63012.2	8689.55	80.1421	-1303.06	995.915	3489.72	34488.1	5047.12	-287.379	-979.213	-2182.87	-945.996	7724.51	26681.6	6	12.5446	67.4378
1	8998.6	17790.9	3784.71	-282.152	11915.7	8122.89	613.248	512.419	5319.84	-528.452	260607	8276.52	3025.2	205.847	2504.94	5661.4	8810.36	856.941	-982.09	-1127.14	258.311	-108.955	1603.93	8582.81	1	65.4073	102.154
1	-244.208	6296.13	2190.56	446.348	12595.9	6775.42	652.213	1216.79	3468.33	-484.003	166348	8125.22	1266.06	125.849	1992.09	3381.93	3154.61	567.841	-736.157	379.478	-375.855	-476.308	1459.66	17676.8	6	34.0909	88.4055
1	575.982	22546.2	4659.17	36.1748	10900.7	22619	741.176	317.183	2004.87	13119.6	181071	9540.58	1371.18	464.629	1593.15	4532.18	8583.71	6918.85	-331.829	-967.484	-1016.32	-584.11	118.03	1199.51	1	108.656	71.6432
1	-193.984	14818.5	3076.85	-215.075	14426	11447.7	153.436	882.322	3675.99	138.677	253864	8386.17	2675.54	848.719	296.152	6290.09	9426.35	1766.27	-318.846	-1338.87	-783.221	19.7465	1323.22	12074	6	39.6982	95.9091
1	230.07	11473.1	2471.12	-488.009	15821.5	6371.39	-35.3386	229.18	6940.06	2011.68	62158.1	10011.3	714.287	-637.968	15.3123	6668.14	7317.16	6650.53	216.081	-485.826	133929	812.602	4769.68	78796.1	3	65.8633	130.199
1	-1032.92	34725.1	3988.8	2427.63	2158.08	5996.32	-594.065	899.682	749.417	-514.047	21900.2	9454.46	4466.63	-1504.38	1278.62	-897.209	2773.39	579.964	1478.81	-2120.49	-1788.39	2896.96	4892.43	8952.93	6	47.8078	69.4068
1	354.921	37150.8	6568.11	-1273.43	14947.9	17645.8	-477.27	1293.84	8721.55	25128.7	234264	12095.5	3333.34	-270.364	1245.77	16212.9	9260.23	1170.42	-1050.94	-3143.48	-2048.54	822.382	3930.75	627.614	1	106.24	80.6473
1	457.614	13735.4	155.503	-322.592	9662.04	5114.41	2740.73	131.494	3526.75	-898.897	98616.1	5245.37	7271.75	-275.296	87.6678	2149.6	1883.83	675.725	-750.851	-1566.02	1978.51	90.24	3616.88	3168.99	6	51.8543	90.5435
1	-99.4548	9101.08	5601.84	140.697	16397.3	7835.5	1316.53	1153.51	4001.1	36415.8	306857	17372.5	1959.55	1186.59	2153.51	7786.8	22659.2	1726.35	-683.246	-744.961	-1233.29	-567.023	3747.61	2217.06	1	119.226	71.3667
1	70.7663	38514.5	446.381	573.758	13835.2	16391.4	671.774	210.369	2572.3	20935.6	153861	6469.91	2217.86	-118.106	848.854	5830.37	1605.09	6207.21	-615.648	-2797.1	-187.613	-354.796	1175.62	1631.23	1	90.569	59.7534
1	-7.19736	42513	518.359	697.379	9072.15	17618.3	-113.655	970.331	2911.86	16153.5	125929	13033.3	10013.7	21.8653	512.135	2116.66	6054.02	835.448	15.5721	-1008.92	-726.295	720.089	3882.47	518.579	1	97.7331	53.1008
1	-87.6798	24492.6	3008.82	-8.66434	13170.7	11460.2	659.36	817.549	2014.23	25704.8	216629	6481.21	485.45	871.456	594.27	4111.76	10371.4	6999.03	-94.4409	-2047.97	-1082.87	334.851	68.4133	817.506	1	109.049	71.2365
1	-799.639	8509.67	1650.52	1153.93	44325.1	973.444	-566.158	1157.79	4454.46	-114.296	2235.36	6131.57	-1556.89	-404.451	-559.449	56.399	1187.05	1068.72	44328.1	-1430.92	-2323.97	24421.6	2923.98	7571.64	17	29.7293	22.6314
1	-365.361	9353.1	2122.02	-94.1621	7401.91	857.679	10045.8	3.73772	802.622	-581.577	144300	7807.81	568.957	-429.821	-289.14	9390.01	9990.35	9863.56	-400.011	-590.68	121858	1318.32	6764.45	40590.4	3	60.0414	137.957
1	-695.461	6229.85	3490.45	386.968	11166.5	10390.8	294.744	756.041	1602.45	-264.894	87006	10962.3	1343.94	-714.961	933.747	1668.76	7552.9	8663.98	-649.056	-1630.15	-1549.06	418.678	2216.86	8731.38	6	24.8295	78.7691
1	-31.3805	23056.7	9073.71	-539.313	10208.9	24998.8	146.228	3925.56	16064.7	51287.1	175191	5989.55	3682.26	592.161	973.65	7074.9	1625.35	2542.44	-223.349	-661.305	-488.785	354.779	1795.08	-536.96	1	98.2449	67.7227
1	674.346	12242	3503.14	-421.368	19580.7	4140.77	-149.112	-28.7894	3304.36	460.104	46516.1	4217.96	644.235	214.922	1233.12	360.341	14019.5	1230.35	-228.312	-1135.32	-366.762	353.711	1056.89	25301.5	6	15.7746	70.3631
1	-2697.39	29855.5	315.17	-4541.76	3655.71	3690.28	126.556	1430.18	3080.08	4272.39	45069.8	2497.6	7908.94	4343.3	1056.36	-3913.11	-1073.5	1316.29	3648	-6336.03	-1447.25	2318.3	6373.14	-396.011	8	70.0654	48.4966
1	-533.295	14426.2	4604.71	767.458	14960.7	10297.3	-241.09	1566.66	2656.9	-139.187	48358.6	4944.93	739.784	78.8843	494.059	260.037	15596.1	1384.9	37.3161	-1973.86	-871.485	513.725	501.435	14288	6	15.7072	70.9323
1	-494.021	16231.3	11682.8	120.089	12925	9433.32	624.875	778.584	402.263	21765.1	33488.3	10078.7	2531.19	467.615	2777.36	952.531	1324.03	6122.65	674.102	-1409.7	-322.225	-910.109	2725.75	681.649	1	93.2081	62.2885
1	-301.048	5128.1	9369.58	1445.45	6116.17	23316.3	368.187	259.722	2478.3	25193.4	133942	10179.3	7878.81	-48.1987	89.615	38513.1	11059.5	6918.37	-30.5538	-333.641	330.638	702.589	-338.552	-357.446	1	116.312	87.3443
1	5298.25	25294.9	2768.75	1026.39	3705.44	1582.39	163.114	541.205	1298.17	58.0373	24582.7	3178.95	4468.3	142.958	2268.37	1951.34	985.95	2039.38	-598.648	-887.55	4129.21	1461.31	4857.66	11104.5	6	66.2453	97.5884
1	-741.947	20728.9	5615.13	264.053	7182.24	10190.8	812.322	3285.37	2886.86	19927.7	171280	9342.96	2528.69	1781.24	48.2812	3711.45	5965.72	3979.76	108.608	-1826.8	-899.253	54.2229	-295.595	1008.54	1	98.1895	60.0038
1	-25.3948	8803.58	2035.46	631.332	13823.1	432.38	30255.1	417.33	13603.8	1073.49	75237.5	7971.53	-359.892	-269.684	842.764	4534.11	21691.1	11660.8	-557.468	-1782.97	-858.557	640.006	1220.21	66281.9	7	2.12958	103.091
1	458.222	43735.1	410.047	-999.947	12156.6	15260.7	-574.408	2286.73	5398.95	24619	157734	8013.28	2632.88	1473.52	-437.55	10882.9	1854.63	3218.33	-181.982	-2901.08	-1373.4	-150.133	-0.762939	126.111	1	90.9619	58.7894
1	108.702	9071.87	973.4	100.103	4066.22	7231.69	-109.514	182.797	1787.69	1.71428	74883.2	5487.87	4595.34	557.149	-469.807	1998.01	1109.79	159.298	-202.844	-1871.17	6096.03	607.26	5791.07	6494.68	6	53.2184	107.914
[truncated: 32,781 more rows]

## Sheet: ST10. IF antibodies
Supplementary Table 10. List of antibodies used for immunofluorescence
Target	Clone	Product code	Isotype	Fluorophore	Host species	Working concentration
[truncated: 6 more rows]

## Sheet: ST11. Mouse flow antibodies
Supplementary Table 11. List of antibodies used for flow cytometry on mouse tissue
[truncated: 7 more rows]
